# Supplementary material for: Trap-assisted circularly polarized organic photodetector
Source: Nat Commun. 2026 Apr 25;17:5710. doi: 10.1038/s41467-026-72474-w (PMC13319231; doi:10.1038/s41467-026-72474-w)
Supplement: Supplementary file 3 — Source Data Figure 1 [file 41467_2026_72474_MOESM3_ESM.xlsx]

## Sheet: Fig. 1c
	CHP:CI	CHP:CI:Y6	CHP:CI:ITIC-4F	CHP:CI:PC71BM
Wavelength	gabs	gabs	gabs	gabs
1100	-1.36066	-2.666	-1.71203	-1.18072
1099	0.66115	0.61663	0.43382	0.21906
1098	0.93406	1.35151	0.40444	0.38641
1097	-1.12892	-1.08551	-0.45793	-0.96825
1096	-0.35296	-0.35437	-0.26707	-0.18371
1095	-0.25637	-0.24342	-0.13024	-0.10056
1094	-0.42004	-0.378	-0.20843	-0.1176
1093	-17.3381	0.96153	1.41515	0.32734
1092	0.50488	0.7383	0.33688	0.17734
1091	0.35559	0.23601	0.16809	0.08787
1090	1.16459	-3.93018	0.34966	0.2412
1089	-0.63756	-2.65215	-0.96696	1.29522
1088	-59.4867	-1.5569	-0.86358	-0.80712
1087	-0.69993	-2.41679	-0.70664	-1.20129
1086	1.52978	14.7119	1.70569	1.14193
1085	-1.00288	-5.24094	-1.12791	1.68664
1084	-2.68962	-0.9039	-0.9678	-2.54076
1083	-0.77189	-1.0077	-0.56352	-1.21238
1082	-0.99454	-1.34801	-0.84333	-0.93812
1081	-1.12989	-1.0067	-0.84775	-1.99847
1080	-1.3754	-1.10653	-0.90873	-1.27882
1079	-1.54332	-1.68099	-1.00567	-2.61117
1078	-0.94494	-0.85353	-0.7748	-0.65839
1077	-0.65362	-0.68299	-0.43874	-0.45063
1076	-0.60327	-0.7026	-0.47388	-0.72735
1075	-0.57045	-0.61474	-0.52739	-0.38687
1074	-0.49898	-0.63159	-0.36633	-0.49792
1073	-0.39478	-0.39489	-0.28571	-0.26224
1072	-0.45386	-0.72449	-0.32939	-0.47015
1071	-0.45898	-0.54269	-0.36518	-0.34197
1070	-0.32388	-0.46808	-0.22289	-0.2537
1069	-0.40858	-0.56719	-0.30944	-0.30505
1068	-0.39326	-0.65613	-0.28054	-0.28128
1067	-0.52203	-0.77834	-0.41957	-0.41319
1066	-0.3631	-0.54193	-0.26452	-0.29051
1065	-0.28618	-0.36127	-0.21103	-0.17993
1064	-0.3283	-0.42882	-0.22136	-0.24174
1063	-0.42164	-0.53922	-0.30978	-0.2924
1062	-0.93541	-1.10085	-0.63985	-1.09979
1061	-1.30878	-0.99814	-6.78887	-2.24155
1060	2.00971	4.14422	4.62316	0.67578
1059	-0.94122	-0.73923	-0.6218	-0.64313
1058	0.99582	6.07472	4.79862	0.75304
1057	-0.98315	-1.021	-1.08056	-1.19775
1056	-4.58998	-1.20082	-0.69432	-1.56451
1055	-0.59071	-0.8028	-0.75303	-1.16569
1054	-3.201	-1.39888	-0.84945	-1.07751
1053	-0.65033	-1.10503	-0.73322	-1.2167
1052	-1.7129	-1.08421	-1.53607	-0.83205
1051	-0.5199	-0.73064	-0.46476	-0.56007
1050	-2.83813	-1.69916	-1.79334	-1.73994
1049	-0.48313	-0.51157	-0.40296	-0.49813
1048	-1.64795	-1.48567	-1.05217	-1.26652
1047	-0.4747	-0.45408	-0.40693	-0.71554
1046	-1.08947	-0.93604	-1.34677	-1.11861
1045	-0.40774	-0.44299	-0.33193	-0.44657
1044	-0.7136	-0.59111	-0.51225	-0.51347
1043	-0.47259	-0.58705	-0.57247	-0.60419
1042	-0.82457	-0.80865	-0.83065	-1.33515
1041	-0.60442	-0.69433	-0.60194	-0.63562
1040	-0.807	-0.69561	-0.61883	-0.83106
1039	-0.83118	-0.86025	-0.78675	-0.79854
1038	-0.78936	-0.67481	-0.59729	-0.86286
1037	-0.61051	-0.80661	-0.56219	-0.78582
1036	-0.64514	-0.60324	-0.55678	-0.69785
1035	-0.62512	-0.7149	-0.58973	-0.57621
1034	-0.79369	-0.7014	-0.66065	-0.64167
1033	-0.47835	-0.61229	-0.47735	-0.68492
1032	-0.51162	-0.56239	-0.38565	-0.45162
1031	-0.40702	-0.42236	-0.31233	-0.46892
1030	-0.55449	-0.59115	-0.54417	-0.49765
1029	-0.44097	-0.42899	-0.40709	-0.39061
1028	-0.44584	-0.43178	-0.38418	-0.40042
1027	-0.31234	-0.3085	-0.24066	-0.25312
1026	-0.37283	-0.48253	-0.2715	-0.47245
1025	-0.39508	-0.41054	-0.44479	-0.3729
1024	-0.38631	-0.53473	-0.35299	-0.40099
1023	-0.26855	-0.28273	-0.21789	-0.20859
1022	-0.48333	-0.5398	-0.31058	-0.39094
1021	-0.81203	-1.0828	-1.03517	-0.84558
1020	-0.41813	-0.42281	-0.26342	-0.32119
1019	-1.04744	-1.12738	-0.89464	-0.95439
1018	-3.05888	-1.10885	-1.42312	9.71783
1017	-1.12806	-0.92879	-1.39029	-1.08306
1016	-1.11953	-0.58972	-0.5414	-0.70268
1015	2.89065	-5.87866	1.33394	2.03052
1014	-0.84339	-0.64865	-0.53256	-0.70334
1013	-1.2971	-1.18687	-1.49089	-1.33454
1012	-0.83283	-0.63801	-0.49892	-0.93975
1011	-0.66755	-0.9327	-0.67213	-0.63371
1010	-0.66742	-0.51924	-0.53133	-0.75222
1009	-1.15878	-1.14241	-1.01914	-0.99001
1008	-0.81008	-0.77021	-0.58714	-1.09353
1007	-0.8841	-0.89777	-0.8147	-0.79214
1006	-0.52502	-0.5256	-0.38941	-0.48243
1005	-0.58747	-0.69851	-0.79581	-0.79025
1004	-0.9509	-1.19645	100.792	-19.0652
1003	-0.25354	-0.27826	-0.222	-0.21985
1002	-0.30945	-0.31062	-0.26906	-0.26999
1001	-0.28247	-0.32775	-0.35014	-0.35711
1000	-0.33545	-0.27138	-0.23935	-0.21239
999	-0.20522	-0.18392	-0.17224	-0.13577
998	-0.65496	-0.57908	-0.68299	-0.455
997	-0.83297	-0.88126	-0.61886	-0.8438
996	-2.57154	-1.75658	-0.64852	-0.9219
995	0.31011	0.25298	0.14404	0.13629
994	-5.18437	-82.7463	-0.82432	-1.39347
993	2.53327	1.92253	-3.61763	1.29455
992	1.60682	1.47229	0.58196	0.49943
991	-1.05926	-1.18197	-1.21023	-1.50804
990	-0.68065	-0.58841	-0.51344	-0.69907
989	-0.22827	-0.22349	-0.21179	-0.21235
988	-0.21899	-0.2102	-0.22022	-0.20925
987	-0.3217	-0.29872	-0.60035	-0.5724
986	-0.23552	-0.19805	-0.18158	-0.17275
985	-1.17219	-0.93063	-2.59149	-17.3194
984	1.56495	1.86901	168.393	7.69112
983	0.20654	0.21232	0.16256	0.15344
982	0.25008	0.34797	0.27591	0.26394
981	2.13444	3.79674	-2.2882	2.70625
980	-0.82504	-0.69901	-1.38101	-1.61865
979	-1.11479	-1.05785	-1.05169	-0.87212
978	-0.61045	-0.6007	-0.51483	-0.75905
977	-1.04373	-0.91733	-1.1178	-1.02643
976	-0.91399	-0.90846	-0.83808	-0.93148
975	-2.31787	-1.48929	-5.0201	-3.35233
974	-3.81823	-4.54639	-18.6447	-2.06261
973	-1.55091	-1.11366	-1.7502	-0.82386
972	52.8734	-3.92404	2.75915	14.3855
971	-0.58514	-0.567	-0.47246	-0.49852
970	-5.39475	-1.7482	-9.10002	-5.48341
969	-0.76689	-0.82455	-0.76573	-1.04669
968	-1.06556	-0.67871	-0.81186	-0.69342
967	-1.17351	-1.01241	-1.14511	-0.98966
966	-0.95019	-0.66968	-0.84553	-0.99078
965	-0.71087	-0.65712	-0.69894	-0.5224
964	-2.27139	-1.60376	1.74357	4.26458
963	-0.46473	-0.42163	-0.35534	-0.36232
962	-0.71726	-0.76343	-5.63724	-1.61603
961	-0.42024	-0.33731	-0.27305	-0.30615
960	-0.77087	-0.63017	-0.8038	-0.51298
959	-0.45305	-0.40986	-0.42988	-0.45113
958	-0.84893	-0.67947	-0.83782	-0.71445
957	-0.81089	-0.79867	-0.81531	-1.07259
956	-1.92299	-1.33967	-1.47843	-3.05556
955	-0.76749	-0.80843	-0.8484	-0.8414
954	-1.08393	-0.75082	-0.78681	-1.36104
953	-0.97306	-1.15747	-1.56475	-0.98355
952	-0.86047	-0.62271	-0.60405	-1.04773
951	-1.38732	-1.18976	-1.97342	-1.16667
950	-0.57006	-0.52625	-0.50259	-0.69534
949	-0.93538	-0.76244	-0.95571	-0.92411
948	-0.58596	-0.63269	-0.51798	-0.50457
947	-0.75953	-0.66825	-0.83733	-0.92264
946	-0.97663	-0.89396	-1.01552	-0.80177
945	-0.82706	-0.7063	-0.67473	-1.02493
944	-13.476	-2.92727	1.2702	1.2412
943	-0.81808	-0.96786	-1.29295	-2.41635
942	-1.68155	-0.87328	-1.54274	-1.36342
941	-0.82663	-0.75917	-0.96872	-0.99649
940	-0.96928	-0.73413	-0.9792	-1.29597
939	-1.0481	-0.80837	-0.96598	-1.03677
938	-0.70305	-0.70854	-0.62078	-0.95131
937	-0.98931	-0.77608	-1.09561	-0.97866
936	-0.83478	-0.95803	-0.7013	-0.99058
935	-0.98195	-0.72186	-1.14779	-0.81802
934	-0.78098	-0.93989	-0.99647	-0.95601
933	-0.81572	-0.57567	-0.51137	-0.61771
932	-0.80115	-0.84718	-1.57	-1.30729
931	-0.5203	-0.50406	-0.46883	-0.58411
930	-0.64341	-0.57281	-0.82839	-0.75556
929	-0.49077	-0.48182	-0.50296	-0.63007
928	-1.24189	-0.69093	-2.1028	-2.1756
927	-0.42149	-0.39539	-0.43383	-0.47538
926	-1.19134	-0.8721	9.78898	5.68774
925	-0.54169	-0.45369	-0.72532	-1.08821
924	-0.62594	-0.44516	-1.19426	-1.07053
923	-1.46559	-0.533	-1.18472	-1.01114
922	-1.23353	-1.0431	-1.86559	-1.77166
921	8.9088	-4.4501	-2.43075	-2.13057
920	-1.74754	-1.84372	-0.44712	-0.50484
919	-1.2514	55.0546	2.70964	-0.93538
918	-1.00742	-1.12861	-0.29011	-0.32381
917	-1.44043	-121.914	-3.58492	-5.73599
916	-0.96406	-0.80843	-0.80272	-0.68534
915	-0.87096	-0.89037	-1.27964	-1.22051
914	-0.74199	-0.6268	-0.95097	-0.79729
913	-0.43067	-0.43272	-0.60739	-0.53494
912	-0.24707	-0.24439	-0.32399	-0.3056
911	-0.32689	-0.28634	-0.37837	-0.40135
910	-0.82538	-0.77304	-0.84958	-0.93822
909	-6.29909	-6.90695	-1.70337	-2.61787
908	1.95706	2.31079	-1.15574	-1.00243
907	-2.24975	-4.00006	-1.11939	-1.24525
906	-0.82864	-0.8174	-1.36457	-1.07934
905	-0.54772	-0.45152	-0.44713	-0.4291
904	-0.41802	-0.44738	-0.47654	-0.4412
903	-0.44177	-0.36594	-0.41343	-0.34636
902	-0.599	-0.50357	-0.56293	-0.58554
901	-12.9869	-4.47094	-15.087	-16.2871
900	-0.78942	-0.63636	-0.2753	-0.42011
899	-1.51786	-1.77754	1.43867	2.75311
898	-2.20952	-1.34552	-1.36227	-2.26097
897	-0.80568	-0.78673	-1.25304	-1.09973
896	-1.32948	-0.87445	-1.64126	-1.27653
895	-0.76559	-0.73	-0.68141	-0.78281
894	-0.887	-0.64618	-1.33217	-1.00037
893	-0.57856	-0.49363	-0.37926	-0.40342
892	-0.64382	-0.56935	-0.74393	-0.68159
891	-0.97605	-0.92271	-0.70112	-1.02749
890	-0.6541	-0.51882	-0.49703	-0.57844
889	-0.8239	-0.73308	-0.81317	-1.03325
888	-2.79934	-1.25105	-4.34558	-1.50337
887	-4.03112	-41.2254	0.80572	101.559
886	0.94315	1.23903	1.14051	5.94891
885	-2.55801	-5.23204	0.75273	6.91809
884	6.70803	3.52215	0.91173	1.72366
883	-1.05265	-0.90959	-2.10639	-1.03378
882	-1.02512	-1.08623	-1.35177	-1.50278
881	-1.11116	-0.87876	-1.53491	-0.85713
880	-1.31774	-1.27031	-1.84857	-1.77913
879	-0.62293	-0.70145	-0.83739	-0.57449
878	-1.16897	-1.01008	-2.6789	-1.63185
877	-0.77497	-0.9095	-0.77675	-0.69609
876	-1.08589	-0.82491	-1.50589	-0.87112
875	-0.94811	-0.83304	-0.76687	-1.04565
874	-1.10226	-0.97337	-2.0069	-0.89134
873	-1.21387	-0.92467	-1.34257	-1.28573
872	-1.35633	-1.08865	-1.89391	-1.76178
871	-1.21125	-0.91136	-1.15235	-0.78737
870	-1.76245	-1.721	-5.4084	-3.69445
869	-0.92308	-0.81545	-1.1146	-0.78802
868	-1.06847	-0.86872	-1.33584	-1.12555
867	-1.09348	-0.99729	-1.14562	-1.17218
866	-1.06254	-0.81771	-1.33063	-0.93425
865	-1.02899	-0.94263	-0.97533	-1.1783
864	-1.19625	-0.97535	-1.72264	-0.93253
863	-1.31159	-0.90701	-1.14603	-1.04955
862	-0.86246	-0.86253	-1.18555	-0.96301
861	-1.16048	-0.98578	-1.30098	-0.89268
860	-0.91662	-0.88417	-1.06835	-1.05484
859	-0.91199	-0.85915	-1.08619	-0.94066
858	-0.94855	-0.79788	-0.85809	-0.89811
857	-0.93124	-0.91678	-1.38083	-1.04102
856	-1.04992	-0.77974	-0.90535	-1.05754
855	-0.88448	-0.84535	-1.07796	-0.96166
854	-0.90916	-0.84379	-0.92116	-0.8105
853	-0.87532	-0.6844	-0.67479	-0.78042
852	-0.70893	-0.87881	-1.00321	-0.85326
851	-0.58229	-0.50602	-0.42599	-0.63165
850	-0.51435	-0.58083	-0.80422	-0.78374
849	-0.31176	-0.31152	-0.21528	-0.2665
848	-0.89869	-0.9414	-1.22758	-0.98069
847	-3.25296	-10.6559	1.14553	2.30238
846	-1.18036	-1.22127	-1.07445	-1.29023
845	-0.74015	-0.67957	-0.80866	-0.7307
844	-0.66431	-0.62422	-0.40815	-0.58302
843	-0.4599	-0.41977	-0.25396	-0.46407
842	-0.81499	-0.8073	-1.36021	-1.11252
841	-1.22952	-0.75504	-0.9771	-0.72843
840	-2.40331	-1.77036	-1.76967	-1.70254
839	-1.41496	-0.96472	-1.2136	-0.67416
838	-0.48334	-0.54349	-0.49425	-0.69291
837	-0.84964	-0.64297	-0.9158	-0.95625
836	-1.26125	-1.50902	-2.05919	5.99546
835	-1.80336	-1.40813	-4.8902	-1.48335
834	-0.98321	-0.88496	-0.8823	-0.71943
833	-0.71225	-0.7032	-0.85142	-3.9612
832	-0.51631	-0.42878	-0.46859	-0.52663
831	-0.77482	-0.59426	-0.99659	-0.80717
830	3.63445	2.67593	1.07562	-5.79987
829	-1.04629	-1.46833	-0.86392	-0.4515
828	-2.17791	9.70275	0.67655	1.81074
827	-0.91074	-0.74418	-0.88285	-0.49359
826	-2.71316	-2.66613	-2.70173	-2.67286
825	-1.07091	-1.0306	-2.52097	-1.17004
824	-1.01271	-0.90775	-0.95353	-0.8025
823	-1.05786	-1.05763	-1.51585	-1.06241
822	-0.91222	-0.81984	-0.88674	-0.85269
821	-0.97494	-0.89265	-1.15437	-0.87992
820	-1.01194	-0.91901	-1.12689	-1.28906
819	-0.95683	-0.81439	-1.15374	-0.79688
818	-1.04676	-0.88085	-1.06439	-1.07593
817	-0.97263	-0.8234	-0.99335	-0.84373
816	-1.02627	-0.84219	-1.33112	-0.93961
815	-0.99831	-0.94607	-0.93884	-1.11287
814	-1.07169	-0.81865	-1.19551	-0.76457
813	-1.00424	-0.91647	-0.94656	-1.07665
812	-0.9269	-0.8644	-1.19875	-0.92276
811	-1.06422	-0.84898	-0.9428	-0.93268
810	-0.98297	-0.79757	-1.48939	-1.1347
809	-0.92199	-0.86465	-0.98345	-0.86932
808	-1.0501	-0.79012	-1.14653	-1.17984
807	-0.99991	-0.8985	-1.34203	-0.92811
806	-0.97315	-0.83033	-1.09674	-1.20109
805	-1.20413	-0.91537	-1.48655	-1.13322
804	-0.96161	-0.88497	-0.97302	-0.81458
803	-1.22942	-0.88466	-1.12884	-1.1958
802	-0.88881	-0.93485	-1.25138	-0.94497
801	-1.19596	-0.92564	-1.17313	-1.22428
800	-0.84371	-0.7559	-0.98416	-0.80973
799	-1.22268	-1.01557	-1.29939	-1.54208
798	-1.04135	-0.85163	-1.23741	-1.09279
797	-1.03032	-0.86412	-1.36787	-0.99737
796	-1.39547	-1.01985	-1.32939	-1.20253
795	-1.12192	-1.0024	-1.53949	-1.02234
794	-1.32424	-0.94811	-1.51217	-1.24596
793	-0.95633	-0.89711	-1.20936	-0.99611
792	-1.05165	-0.79279	-1.29363	-0.93299
791	-0.91005	-0.80905	-1.10097	-0.97648
790	-1.13448	-0.87079	-1.26998	-0.89275
789	-1.04642	-0.82896	-1.09382	-1.1643
788	-0.97372	-0.87243	-1.23966	-0.88492
787	-1.06509	-0.83095	-1.27893	-1.20267
786	-1.13667	-0.87997	-1.27479	-1.14763
785	-1.04217	-0.79339	-1.15333	-0.94338
784	-1.0446	-0.81018	-1.13313	-1.11404
783	-0.94472	-0.81436	-1.01701	-0.91592
782	-1.03661	-0.81272	-1.35092	-1.10092
781	-0.94668	-0.83265	-0.86956	-0.91265
780	-0.97229	-0.81383	-1.27916	-0.98495
779	-1.14676	-0.88483	-1.18932	-1.295
778	-0.94072	-0.82418	-1.04745	-0.94039
777	-1.08716	-0.73502	-1.2512	-0.96543
776	-0.9319	-0.84513	-1.09837	-1.03337
775	-0.87296	-0.64956	-1.00816	-0.76975
774	-1.29707	-1.09117	-3.61854	-3.01713
773	-0.44317	-0.40967	-0.44261	-0.40286
772	-0.84178	-0.72607	-1.13596	-0.79718
771	-2.41358	-1.54615	-10.2745	-7.01463
770	-2.34637	-1.40696	-3.43403	-2.69628
769	-1.52616	-1.24155	-2.86333	-3.31525
768	-0.99051	-0.74717	-0.97924	-0.85255
767	-1.36006	-0.87367	-1.79095	-1.35191
766	-0.95874	-0.8188	-0.97833	-0.99569
765	-1.13457	-0.74814	-1.31119	-0.99717
764	-0.95873	-0.84315	-1.0108	-1.01083
763	-1.02614	-0.70464	-1.09513	-0.86601
762	-0.97045	-0.84609	-1.19862	-1.07904
761	-0.95716	-0.7295	-0.89241	-0.83707
760	-1.07424	-0.78078	-1.28756	-0.92491
759	-0.97883	-0.80651	-0.93277	-0.99201
758	-0.97818	-0.70873	-1.13388	-0.80845
757	-1.1859	-0.89977	-1.23709	-1.08042
756	-0.94248	-0.70674	-1.05841	-0.84149
755	-1.16485	-0.8382	-1.1675	-0.99313
754	-0.89896	-0.72119	-1.03341	-0.93051
753	-1.06434	-0.7981	-1.06343	-0.87352
752	-0.96852	-0.83973	-1.14641	-1.15789
751	-1.06311	-0.75563	-0.98924	-0.87779
750	-0.96726	-0.75799	-1.0172	-1.01854
749	-1.08568	-0.75567	-1.03363	-0.90139
748	-0.97704	-0.77652	-1.06201	-0.90041
747	-1.03594	-0.78741	-1.08718	-1.0244
746	-1.02608	-0.75692	-1.05904	-0.87084
745	-0.88976	-0.77182	-0.95147	-0.89723
744	-1.05878	-0.76109	-0.99565	-0.88411
743	-0.86167	-0.78906	-0.90551	-0.87132
742	-0.93986	-0.73574	-0.83995	-0.8405
741	-1.21471	-0.91153	-1.17905	-1.117
740	-0.93292	-0.79258	-1.00786	-0.90066
739	-1.02142	-0.79044	-0.93535	-0.97898
738	-1.12591	-0.86269	-1.03617	-0.97516
737	-0.97069	-0.808	-1.06489	-1.13633
736	-1.16607	-0.85857	-0.96939	-0.93432
735	-0.94906	-0.79017	-0.97739	-1.00003
734	-1.1119	-0.84174	-0.90143	-0.99425
733	-1.01876	-0.806	-0.96091	-0.87023
732	-1.04174	-0.76156	-0.87508	-0.98752
731	-1.00004	-0.89655	-0.9222	-0.84399
730	-0.98791	-0.75249	-0.87453	-0.93171
729	-1.04644	-0.89614	-0.88957	-0.897
728	-1.0137	-0.80327	-0.92307	-0.94821
727	-0.96935	-0.79172	-0.7877	-0.92956
726	-1.05245	-0.87902	-1.00698	-0.99298
725	-0.92588	-0.73332	-0.69489	-0.89166
724	-1.02906	-0.96188	-0.87415	-0.89147
723	-1.01956	-0.79241	-0.91476	-0.95421
722	-0.99751	-0.88918	-0.73971	-0.90026
721	-1.023	-0.82713	-1.04622	-0.95016
720	-1.03127	-0.82036	-0.72669	-0.94243
719	-1.01288	-0.84224	-0.86299	-0.94819
718	-1.14135	-0.93122	-0.91243	-1.08153
717	-1.1603	-1.02649	-0.76595	-0.91997
716	-1.09255	-0.92335	-0.97327	-1.05576
715	-1.07221	-0.98862	-0.74176	-0.93596
714	-1.04358	-0.91883	-0.81884	-0.95693
713	-1.17232	-0.86422	-0.7568	-0.90258
712	-1.00464	-1.00055	-0.78866	-0.96302
711	-1.05579	-0.89185	-0.81728	-0.99232
710	-0.97396	-0.90959	-0.72405	-0.94583
709	-1.05543	-0.95647	-0.8325	-0.9414
708	-1.05003	-0.89021	-0.72452	-0.94777
707	-0.97137	-0.94083	-0.71464	-0.87427
706	-1.06184	-0.90535	-0.7468	-0.94605
705	-1.05904	-0.92761	-0.69706	-0.89302
704	-0.9614	-0.95435	-0.73508	-0.95369
703	-1.09841	-0.9015	-0.70462	-0.91105
702	-0.9033	-0.99245	-0.73438	-0.95317
701	-1.04663	-0.93003	-0.74041	-0.96175
700	-1.06359	-0.9953	-0.76435	-0.94477
699	-0.98682	-0.89909	-0.67915	-0.84062
698	-1.13024	-1.01453	-0.7536	-0.93951
697	-0.99467	-0.91046	-0.68473	-0.88222
696	-1.06549	-0.96104	-0.71057	-0.91734
695	-1.06276	-0.9793	-0.71601	-0.97504
694	-1.13234	-1.02502	-0.72762	-0.95159
693	-1.0824	-0.94579	-0.68016	-0.97831
692	-1.06007	-1.00022	-0.74581	-0.88329
691	-1.08959	-1.0008	-0.7401	-0.98616
690	-1.03868	-0.96858	-0.73472	-1.01501
689	-1.09987	-1.01288	-0.72715	-0.89664
688	-0.996	-0.98392	-0.7007	-0.99332
687	-1.18594	-1.0301	-0.72176	-0.92066
686	-1.00553	-1.01837	-0.69518	-0.93357
685	-1.11747	-1.01243	-0.69251	-0.97677
684	-1.0278	-1.03475	-0.73644	-0.84995
683	-1.09972	-1.0468	-0.71095	-1.07871
682	-1.05044	-1.01928	-0.71529	-0.87333
681	-1.0464	-1.05103	-0.72472	-1.03446
680	-1.08978	-1.01501	-0.74364	-0.93258
679	-1.06687	-1.06077	-0.74446	-0.97527
678	-1.03747	-1.01934	-0.71183	-0.9373
677	-1.15825	-1.02501	-0.73212	-0.97057
676	-0.93488	-1.019	-0.6947	-0.9359
675	-1.1653	-1.05582	-0.74932	-0.9584
674	-0.9889	-1.05385	-0.75718	-0.98631
673	-1.11972	-1.01429	-0.70749	-0.94832
672	-1.03889	-1.06985	-0.75461	-0.9746
671	-1.09891	-1.05963	-0.72348	-0.96797
670	-1.1015	-1.03536	-0.78614	-0.90572
669	-1.1411	-1.16438	-0.78803	-1.0554
668	-1.08156	-0.99492	-0.73725	-0.85792
667	-1.0792	-1.08319	-0.78257	-0.98918
666	-1.17328	-1.10562	-0.8062	-0.98794
665	-1.07859	-1.04937	-0.77647	-0.95562
664	-1.11788	-1.12195	-0.77441	-0.98222
663	-1.06994	-1.01258	-0.74593	-0.93652
662	-1.0852	-1.10552	-0.77369	-0.95071
661	-1.05587	-0.94787	-0.75506	-0.96397
660	-1.09625	-1.10732	-0.79184	-1.00147
659	-1.06583	-1.11115	-0.79268	-0.94776
658	-1.09714	-0.99754	-0.76703	-0.92902
657	-1.18126	-1.15301	-0.85418	-1.02466
656	-0.99105	-1.01215	-0.74143	-0.95843
655	-1.2514	-1.18191	-0.8479	-1.04831
654	-1.02457	-1.00005	-0.73783	-0.88014
653	-1.16113	-1.19719	-0.88624	-1.07176
652	-1.06668	-1.04269	-0.69861	-0.92589
651	-1.08671	-1.14241	-0.91705	-0.96529
650	-1.17439	-1.23751	-0.81011	-1.11882
649	-1.02739	-1.02247	-0.82535	-0.8817
648	-1.15024	-1.23411	-0.85336	-1.07325
647	-1.12083	-1.12814	-0.81685	-0.96946
646	-1.08862	-1.10827	-0.84135	-0.91943
645	-1.31289	-1.23934	-0.86271	-1.18298
644	-1.04818	-1.03537	-0.78042	-0.845
643	-1.2099	-1.21332	-0.81266	-1.07675
642	-1.10785	-1.16465	-0.82081	-0.93886
641	-1.07542	-1.08395	-0.8203	-0.95176
640	-1.08482	-1.16697	-0.75572	-0.96339
639	-1.14972	-1.12618	-0.86005	-0.9755
638	-1.09943	-1.15137	-0.74749	-0.99382
637	-1.10329	-1.12743	-0.86593	-0.93895
636	-1.10003	-1.09448	-0.78899	-1.01593
635	-1.09117	-1.14076	-0.78164	-0.91448
634	-1.17917	-1.12233	-0.83873	-1.03115
633	-1.09907	-1.13138	-0.76925	-1.0075
632	-1.14307	-1.15638	-0.88791	-0.96159
631	-1.11926	-1.0685	-0.80513	-1.02394
630	-1.0569	-1.18548	-0.86797	-0.95388
629	-1.05651	-1.04289	-0.79307	-0.94154
628	-1.08085	-1.08729	-0.83926	-0.98424
627	-1.07444	-1.11297	-0.81352	-0.95451
626	-1.12923	-1.09336	-0.82369	-1.09183
625	-1.0622	-1.06845	-0.80801	-0.91581
624	-1.12248	-1.08059	-0.83063	-1.01071
623	-1.1085	-1.08089	-0.83302	-1.014
622	-1.07372	-1.07705	-0.80062	-0.92981
621	-1.12655	-1.14602	-0.88549	-1.15152
620	-1.04712	-1.03622	-0.79302	-0.89535
619	-1.18991	-1.20219	-0.98497	-1.1052
618	-1.05807	-1.04025	-0.82867	-0.89376
617	-1.13306	-1.07789	-0.84557	-0.96932
616	-1.19881	-1.08507	-0.87502	-0.96898
615	-1.07143	-1.10071	-0.83604	-0.97414
614	-1.17927	-1.05277	-0.92286	-1.10657
613	-0.99918	-1.01662	-0.80394	-0.85564
612	-1.10485	-1.06882	-0.87672	-1.12429
611	-1.09265	-1.03826	-0.83908	-0.90454
610	-1.03141	-1.05473	-0.84732	-0.99156
609	-1.16517	-1.00799	-0.90858	-0.97709
608	-1.03774	-1.02677	-0.83795	-0.97239
607	-1.19437	-1.03117	-0.91765	-1.04025
606	-1.05594	-1.05595	-0.83687	-0.97658
605	-1.07227	-0.98757	-0.86294	-1.01908
604	-1.1447	-1.10486	-0.96882	-1.0449
603	-0.9911	-0.98642	-0.82416	-0.94545
602	-1.19578	-1.05179	-0.94932	-1.08862
601	-1.00643	-1.0226	-0.88375	-0.91895
600	-1.16865	-1.01925	-0.90449	-1.09735
599	-1.09137	-1.01635	-0.90185	-0.94424
598	-1.06058	-0.99075	-0.87385	-1.06233
597	-1.18349	-1.00584	-0.9587	-1.03442
596	-1.01673	-0.92339	-0.83843	-0.94893
595	-1.11281	-0.98104	-0.93498	-1.03838
594	-1.03913	-0.94319	-0.85539	-0.89725
593	-1.00355	-0.93654	-0.84963	-1.04642
592	-1.11918	-1.02829	-0.95458	-0.9545
591	-0.98387	-0.89278	-0.79549	-0.97891
590	-1.072	-0.98292	-0.92684	-0.99308
589	-1.00728	-0.93032	-0.83435	-0.93298
588	-1.03811	-0.947	-0.86093	-1.02456
587	-1.08245	-0.9426	-0.90269	-0.94395
586	-1.07702	-0.95989	-0.8668	-1.06619
585	-1.08471	-0.91849	-0.93077	-0.9695
584	-1.08448	-0.93255	-0.893	-1.03787
583	-0.99617	-0.92644	-0.85946	-0.97734
582	-0.99226	-0.86769	-0.8809	-0.96911
581	-1.02521	-0.93124	-0.86089	-1.01362
580	-0.97449	-0.86232	-0.85568	-0.95163
579	-1.03421	-0.88812	-0.84637	-1.05549
578	-1.02285	-0.89376	-0.85677	-0.93449
577	-0.92015	-0.8175	-0.84683	-0.98604
576	-0.9802	-0.88086	-0.89342	-1.0104
575	-0.90622	-0.80361	-0.82377	-0.88299
574	-0.94875	-0.86063	-0.88224	-1.01617
573	-0.92863	-0.78944	-0.82952	-0.87329
572	-0.92589	-0.84646	-0.85459	-0.99542
571	-0.91172	-0.77711	-0.82597	-0.89198
570	-0.91034	-0.82762	-0.87159	-0.98625
569	-0.85144	-0.74748	-0.7791	-0.8657
568	-0.8798	-0.78407	-0.84345	-0.9773
567	-0.82742	-0.7401	-0.79383	-0.88524
566	-0.81342	-0.72101	-0.80027	-0.8595
565	-0.82544	-0.73053	-0.79674	-0.89334
564	-0.73886	-0.64442	-0.74027	-0.77443
563	-0.77057	-0.69882	-0.77412	-0.84283
562	-0.71465	-0.62918	-0.72362	-0.73433
561	-0.68966	-0.61509	-0.7256	-0.78115
560	-0.69494	-0.60188	-0.69269	-0.73195
559	-0.63654	-0.5504	-0.67518	-0.75158
558	-0.65005	-0.57013	-0.6749	-0.7031
557	-0.58796	-0.50294	-0.60839	-0.65662
556	-0.57601	-0.52859	-0.62537	-0.69057
555	-0.55008	-0.46868	-0.58871	-0.60907
554	-0.51301	-0.47137	-0.58304	-0.62792
553	-0.50644	-0.43954	-0.57363	-0.58558
552	-0.46038	-0.40011	-0.53805	-0.5483
551	-0.43444	-0.39	-0.52097	-0.54314
550	-0.40165	-0.3392	-0.47742	-0.48279
549	-0.35822	-0.3218	-0.45162	-0.46205
548	-0.3499	-0.2906	-0.44177	-0.43856
547	-0.30097	-0.26055	-0.39102	-0.40792
546	-0.27846	-0.23405	-0.38059	-0.37575
545	-0.24228	-0.2014	-0.33358	-0.338
544	-0.21243	-0.17678	-0.31472	-0.31242
543	-0.18187	-0.14112	-0.27688	-0.27317
542	-0.14724	-0.11401	-0.25455	-0.24353
541	-0.11257	-0.07832	-0.21608	-0.20727
540	-0.08101	-0.048	-0.17916	-0.17298
539	-0.04615	-0.01522	-0.15041	-0.14032
538	-0.01611	0.01471	-0.11566	-0.10783
537	0.02077	0.05125	-0.07875	-0.07411
536	0.05072	0.07961	-0.04501	-0.03984
535	0.08409	0.11343	-0.00969	-0.00832
534	0.1142	0.13963	0.02288	0.02241
533	0.14253	0.17017	0.05468	0.05195
532	0.17292	0.19829	0.08661	0.08177
531	0.1978	0.22557	0.1182	0.11014
530	0.229	0.2535	0.14581	0.13886
529	0.2506	0.27795	0.17497	0.16382
528	0.27521	0.29981	0.20164	0.1865
527	0.30131	0.32553	0.23021	0.21406
526	0.31331	0.33703	0.24809	0.23028
525	0.35356	0.3724	0.28839	0.26725
524	0.35416	0.38059	0.29572	0.2736
523	0.38655	0.40469	0.32758	0.30054
522	0.40181	0.42217	0.34625	0.32002
521	0.41102	0.43527	0.36123	0.32842
520	0.44676	0.45932	0.39258	0.36696
519	0.44631	0.46865	0.4031	0.36854
518	0.47065	0.4913	0.42801	0.40069
517	0.48517	0.50417	0.4473	0.41222
516	0.49933	0.51724	0.45891	0.42655
515	0.52495	0.53807	0.49391	0.45623
514	0.53148	0.5465	0.49733	0.46458
513	0.55456	0.56507	0.52925	0.49478
512	0.5654	0.57581	0.54087	0.50422
511	0.58184	0.58254	0.56614	0.53066
510	0.60392	0.60553	0.58665	0.54388
509	0.60914	0.60532	0.60101	0.56277
508	0.63062	0.62316	0.62409	0.5823
507	0.62386	0.62248	0.62953	0.58942
506	0.63893	0.63415	0.64887	0.6107
505	0.64869	0.63931	0.66274	0.62174
504	0.65139	0.63848	0.67034	0.63475
503	0.65581	0.64185	0.68479	0.64268
502	0.65529	0.63834	0.68579	0.64697
501	0.6537	0.63863	0.69776	0.65288
500	0.65118	0.63166	0.69268	0.65361
499	0.64873	0.62945	0.70119	0.65673
498	0.64154	0.62031	0.6971	0.65323
497	0.64283	0.61881	0.69895	0.65893
496	0.63081	0.60897	0.6983	0.64825
495	0.6284	0.60372	0.6967	0.65196
494	0.62453	0.60285	0.70469	0.6513
493	0.62391	0.60196	0.69857	0.65604
492	0.62272	0.60493	0.70754	0.65626
491	0.61145	0.59387	0.69074	0.64401
490	0.61012	0.59533	0.69378	0.64895
489	0.60681	0.59199	0.69344	0.63945
488	0.59192	0.58258	0.67905	0.63655
487	0.6018	0.58651	0.69358	0.63919
486	0.57677	0.56954	0.66912	0.62372
485	0.58873	0.57409	0.68538	0.62943
484	0.57284	0.56472	0.66743	0.61862
483	0.5781	0.56673	0.67648	0.62535
482	0.57854	0.57121	0.67164	0.62358
481	0.57516	0.57177	0.66811	0.61927
480	0.5761	0.57452	0.66841	0.61703
479	0.56692	0.56961	0.65977	0.61067
478	0.56914	0.56833	0.65917	0.60949
477	0.55988	0.56117	0.65055	0.60058
476	0.54646	0.54212	0.63571	0.58839
475	0.5463	0.54063	0.64604	0.59165
474	0.54783	0.54766	0.6391	0.59344
473	0.54463	0.54617	0.63764	0.58809
472	0.53046	0.53054	0.62422	0.57388
471	0.52711	0.52418	0.61852	0.57362
470	0.51811	0.51533	0.61755	0.563
469	0.52097	0.51875	0.61464	0.57099
468	0.52649	0.53583	0.61886	0.56935
467	0.52307	0.53913	0.61127	0.56805
466	0.51618	0.53173	0.6008	0.55825
465	0.50546	0.52278	0.5935	0.55091
464	0.50922	0.53152	0.59044	0.55235
463	0.5051	0.53787	0.58501	0.54518
462	0.50555	0.54775	0.5767	0.54435
461	0.49652	0.54029	0.57212	0.53218
460	0.48876	0.53476	0.55847	0.52641
459	0.48655	0.53771	0.55374	0.51975
458	0.48293	0.54447	0.54485	0.51412
457	0.4757	0.54632	0.53243	0.50414
456	0.46687	0.54237	0.52103	0.49279
455	0.45454	0.53697	0.50305	0.47959
454	0.43638	0.50483	0.48775	0.46219
453	0.42979	0.51774	0.47387	0.45182
452	0.40576	0.47064	0.45154	0.42989
451	0.40073	0.48395	0.44106	0.41986
450	0.4014	0.51263	0.42997	0.41674
449	0.38438	0.49601	0.40894	0.39553
448	0.36935	0.48455	0.39055	0.38039
447	0.3511	0.46173	0.36918	0.35986
446	0.33606	0.44282	0.35167	0.34407
445	0.31509	0.42567	0.32766	0.3224
444	0.29737	0.39284	0.30987	0.30415
443	0.2781	0.37513	0.28654	0.28434
442	0.26043	0.34528	0.26855	0.26613
441	0.24169	0.32002	0.24805	0.24731
440	0.22013	0.28781	0.2263	0.22608
439	0.20327	0.2669	0.20808	0.20952
438	0.1841	0.24244	0.1868	0.19055
437	0.16463	0.21331	0.16645	0.17121
436	0.14473	0.18724	0.1459	0.15199
435	0.12416	0.15692	0.12545	0.13176
434	0.10471	0.12809	0.10514	0.11323
433	0.08271	0.09763	0.08307	0.09228
432	0.06139	0.06759	0.06124	0.07213
431	0.04076	0.03917	0.04043	0.05229
430	0.0183	0.00894	0.01807	0.03114
429	-0.00256	-0.01848	-0.00295	0.01156
428	-0.02496	-0.04713	-0.02565	-0.01006
427	-0.04539	-0.07352	-0.04639	-0.02978
426	-0.06677	-0.09844	-0.06913	-0.05086
425	-0.08672	-0.1233	-0.08994	-0.07034
424	-0.10754	-0.1458	-0.11088	-0.09021
423	-0.126	-0.16659	-0.13108	-0.10785
422	-0.14326	-0.18456	-0.14923	-0.12575
421	-0.15962	-0.19957	-0.16765	-0.14224
420	-0.17832	-0.22162	-0.187	-0.16019
419	-0.19279	-0.23655	-0.20298	-0.17451
418	-0.20853	-0.25179	-0.2201	-0.19057
417	-0.22229	-0.26569	-0.23641	-0.20476
416	-0.23576	-0.27673	-0.25128	-0.21855
415	-0.24722	-0.28755	-0.26406	-0.23123
414	-0.2625	-0.30114	-0.28213	-0.24757
413	-0.27239	-0.30818	-0.29288	-0.25617
412	-0.28463	-0.32032	-0.30938	-0.27046
411	-0.29647	-0.32917	-0.31863	-0.28082
410	-0.30656	-0.33842	-0.33395	-0.29331
409	-0.31518	-0.34656	-0.34438	-0.30304
408	-0.32718	-0.35376	-0.35534	-0.31296
407	-0.33568	-0.36237	-0.36752	-0.3258
406	-0.34702	-0.36976	-0.37665	-0.33316
405	-0.35438	-0.37836	-0.38791	-0.34398
404	-0.36414	-0.3851	-0.39645	-0.35351
403	-0.36886	-0.39	-0.40661	-0.35735
402	-0.3792	-0.39958	-0.41468	-0.37291
401	-0.38504	-0.40112	-0.42336	-0.37415
400	-0.39068	-0.40734	-0.42853	-0.38605
399	-0.3995	-0.41192	-0.43876	-0.39014
398	-0.40353	-0.41824	-0.44558	-0.3979
397	-0.41203	-0.42472	-0.4527	-0.40642
396	-0.41714	-0.42872	-0.4555	-0.41061
395	-0.42326	-0.43706	-0.46414	-0.41843
394	-0.43076	-0.43881	-0.47084	-0.42307
393	-0.43419	-0.44814	-0.47604	-0.42845
392	-0.43917	-0.44652	-0.48185	-0.43153
391	-0.44487	-0.45178	-0.48292	-0.435
390	-0.45159	-0.46145	-0.49327	-0.44503
389	-0.4529	-0.45742	-0.49164	-0.44056
388	-0.45946	-0.47122	-0.50352	-0.4557
387	-0.46189	-0.46529	-0.49741	-0.45096
386	-0.46662	-0.4744	-0.50463	-0.46018
385	-0.47048	-0.47799	-0.51088	-0.46317
384	-0.47005	-0.47343	-0.50561	-0.45773
383	-0.47494	-0.48194	-0.50993	-0.4666
382	-0.4727	-0.47567	-0.51196	-0.45941
381	-0.4747	-0.48048	-0.50581	-0.4599
380	-0.47305	-0.47771	-0.50598	-0.4604
379	-0.4724	-0.47729	-0.50386	-0.45673
378	-0.47835	-0.48087	-0.50799	-0.46643
377	-0.4648	-0.4723	-0.49744	-0.45447
376	-0.47122	-0.4734	-0.49927	-0.45887
375	-0.46967	-0.47159	-0.4977	-0.45236
374	-0.46191	-0.46724	-0.49383	-0.45452
373	-0.46354	-0.46275	-0.48747	-0.44821
372	-0.45919	-0.46158	-0.48637	-0.44842
371	-0.45207	-0.456	-0.47578	-0.44089
370	-0.45419	-0.45278	-0.47797	-0.43722
369	-0.44467	-0.44809	-0.46344	-0.43195
368	-0.44223	-0.44168	-0.46964	-0.42459
367	-0.44017	-0.43638	-0.45175	-0.4231
366	-0.43506	-0.43447	-0.46252	-0.42196
365	-0.42535	-0.42336	-0.43845	-0.40597
364	-0.42204	-0.42359	-0.44026	-0.40814
363	-0.41566	-0.41187	-0.43531	-0.39681
362	-0.40756	-0.40966	-0.41974	-0.39596
361	-0.39945	-0.39974	-0.43001	-0.38646
360	-0.40119	-0.39855	-0.41092	-0.38411
359	-0.38711	-0.38752	-0.4129	-0.37443
358	-0.38846	-0.38525	-0.39684	-0.37132
357	-0.37895	-0.37827	-0.39891	-0.36795
356	-0.37656	-0.37134	-0.38368	-0.35889
355	-0.36474	-0.36439	-0.38305	-0.35474
354	-0.36229	-0.3595	-0.37633	-0.34755
353	-0.35508	-0.35189	-0.37266	-0.34186
352	-0.34633	-0.34775	-0.36521	-0.33768
351	-0.34574	-0.33812	-0.35148	-0.32665
350	-0.33178	-0.33547	-0.35533	-0.32396
349	-0.33357	-0.32435	-0.34021	-0.31829
348	-0.32133	-0.32362	-0.33929	-0.30717
347	-0.31666	-0.3134	-0.32773	-0.30157
346	-0.31167	-0.30825	-0.32336	-0.29698
345	-0.30081	-0.30179	-0.31762	-0.28868
344	-0.29812	-0.2942	-0.30542	-0.28603
343	-0.29021	-0.29275	-0.3084	-0.28181
342	-0.28302	-0.27804	-0.28951	-0.26738
341	-0.28225	-0.28337	-0.29687	-0.27458
340	-0.26828	-0.26515	-0.27778	-0.25338
339	-0.26842	-0.26903	-0.28132	-0.25819
338	-0.25703	-0.25673	-0.26837	-0.24257
337	-0.25145	-0.25129	-0.25797	-0.23857
336	-0.24666	-0.24901	-0.26293	-0.23573
335	-0.24094	-0.23469	-0.24486	-0.22363
334	-0.23639	-0.23995	-0.25109	-0.2303
333	-0.22736	-0.22578	-0.23354	-0.21514
332	-0.22472	-0.22647	-0.23566	-0.21468
331	-0.21764	-0.21803	-0.22789	-0.20641
330	-0.21255	-0.21379	-0.22038	-0.19973
329	-0.20832	-0.21066	-0.22327	-0.20134
328	-0.20274	-0.20377	-0.21037	-0.19161
327	-0.20386	-0.20391	-0.21432	-0.19282
326	-0.19494	-0.19727	-0.20144	-0.18557
325	-0.1914	-0.19469	-0.20133	-0.17914
324	-0.18854	-0.19022	-0.19706	-0.17871
323	-0.18299	-0.18636	-0.1888	-0.1734
322	-0.18324	-0.18649	-0.19482	-0.17485
321	-0.1761	-0.18018	-0.18277	-0.16714
320	-0.17485	-0.17961	-0.18179	-0.16502
319	-0.17107	-0.17348	-0.17894	-0.16136
318	-0.16804	-0.17353	-0.17331	-0.15869
317	-0.16725	-0.17075	-0.17329	-0.15746
316	-0.16148	-0.16841	-0.16486	-0.15119
315	-0.16142	-0.16853	-0.16688	-0.15215
314	-0.15484	-0.16155	-0.15843	-0.14684
313	-0.15553	-0.16372	-0.16092	-0.14649
312	-0.15114	-0.15824	-0.15521	-0.14223
311	-0.14828	-0.15689	-0.15109	-0.1399
310	-0.14746	-0.15809	-0.15228	-0.13819
309	-0.14304	-0.15426	-0.14579	-0.13564
308	-0.14394	-0.15559	-0.14645	-0.13377
307	-0.14014	-0.15134	-0.14024	-0.13113
306	-0.13904	-0.15424	-0.14148	-0.13163
305	-0.13938	-0.15314	-0.13873	-0.12991
304	-0.13693	-0.15473	-0.13891	-0.13035
303	-0.14104	-0.16166	-0.13973	-0.13294
302	-0.1417	-0.16633	-0.14141	-0.13426
301	-0.14931	-0.18342	-0.14539	-0.1433
300	-0.15814	-0.20944	-0.15261	-0.15524

## Sheet: Fig. 1d
Pristine	Y6	ITIC-4F	PCBM
gPh	gPh	gPh	gPh
0.84752	1.0385	1.0917	0.98237
0.78423	1.0415	1.0878	0.96535
0.846	0.99648	1.1567	0.94461
0.83837	0.9937	1.1142	0.9525
0.8767	0.9871	1.1204	1.0218
0.79082	1.0415	1.1645	1.0191

## Sheet: Fig. 1f
	Pristine	Y6	ITIC-4F	PC71BM
Voltage	Current	Current	Current	Current
2	2.36224e-07	1.99582e-07	2.00526e-07	2.44221e-07
1.9	2.30835e-07	1.96235e-07	1.97229e-07	2.4057e-07
1.8	2.25138e-07	1.92522e-07	1.9367e-07	2.36984e-07
1.7	2.18798e-07	1.8821e-07	1.89191e-07	2.31917e-07
1.6	2.11152e-07	1.83117e-07	1.84052e-07	2.26707e-07
1.5	2.02727e-07	1.77863e-07	1.78672e-07	2.20477e-07
1.4	1.93298e-07	1.70745e-07	1.71411e-07	2.13049e-07
1.3	1.81899e-07	1.62373e-07	1.63061e-07	2.05238e-07
1.2	1.69099e-07	1.53415e-07	1.54349e-07	1.9515e-07
1.1	1.54944e-07	1.42182e-07	1.43097e-07	1.83518e-07
1	1.38948e-07	1.29826e-07	1.30282e-07	1.70793e-07
0.9	1.21388e-07	1.1685e-07	1.16972e-07	1.54959e-07
0.8	1.03781e-07	1.02749e-07	1.012e-07	1.369e-07
0.7	8.59313e-08	8.88284e-08	8.47754e-08	1.17037e-07
0.6	6.91764e-08	7.48994e-08	6.9223e-08	9.62685e-08
0.5	5.46954e-08	6.16856e-08	5.43519e-08	7.68346e-08
0.4	4.15376e-08	5.00464e-08	4.13272e-08	5.87267e-08
0.3	3.01717e-08	3.90376e-08	3.05293e-08	4.30505e-08
0.2	2.12814e-08	2.97063e-08	2.20295e-08	3.09619e-08
0.1	1.46152e-08	2.14912e-08	1.49855e-08	2.08567e-08
0	9.14829e-09	1.51029e-08	9.6172e-09	1.33142e-08

## Sheet: Fig. 1g
	Pristine	Y6	ITIC-4F	PC71BM
Voltage	Current	Current	Current	Current
2	8.85837e-08	6.16479e-08	5.90107e-08	8.20009e-08
1.9	8.66274e-08	6.00691e-08	5.80138e-08	8.0826e-08
1.8	8.49381e-08	5.88384e-08	5.70333e-08	8.01122e-08
1.7	8.29909e-08	5.80791e-08	5.63376e-08	7.8744e-08
1.6	8.08051e-08	5.67066e-08	5.54284e-08	7.75854e-08
1.5	7.86345e-08	5.5849e-08	5.4223e-08	7.61481e-08
1.4	7.60595e-08	5.44916e-08	5.27614e-08	7.45125e-08
1.3	7.35993e-08	5.30272e-08	5.20226e-08	7.32233e-08
1.2	7.02338e-08	5.21168e-08	5.01597e-08	7.1007e-08
1.1	6.63425e-08	5.01989e-08	4.79301e-08	6.82633e-08
1	6.23824e-08	4.78872e-08	4.64969e-08	6.63061e-08
0.9	5.71515e-08	4.62512e-08	4.36591e-08	6.27379e-08
0.8	5.12222e-08	4.31472e-08	4.05884e-08	5.88056e-08
0.7	4.53437e-08	3.95891e-08	3.68998e-08	5.44306e-08
0.6	3.80296e-08	3.63465e-08	3.29821e-08	4.87078e-08
0.5	3.07373e-08	3.19266e-08	2.81962e-08	4.2518e-08
0.4	2.39607e-08	2.73508e-08	2.2921e-08	3.4929e-08
0.3	1.84842e-08	2.25298e-08	1.7877e-08	2.72867e-08
0.2	1.32225e-08	1.76295e-08	1.33086e-08	1.98316e-08
0.1	8.69901e-09	1.38741e-08	9.16359e-09	1.42165e-08
0	5.39192e-09	1.00548e-08	5.79694e-09	9.28804e-09

## Sheet: Fig. 1i
	Pristine			ITIC-4F
Voltage	gPh		Voltage	gPh
2	0.90909		2	1.17985
1.9	0.9085		1.97035	1.1785
1.8	0.90429		1.94075	1.17947
1.7	0.90001		1.9111	1.18014
1.6	0.89292		1.8815	1.18167
1.5	0.88209		1.85185	1.18283
1.4	0.8705		1.8222	1.18501
1.3	0.84775		1.7926	1.18424
1.2	0.82617		1.76295	1.18621
1.1	0.80079		1.73335	1.18542
1	0.7606		1.7037	1.18708
0.9	0.71958		1.67405	1.18721
0.8	0.67817		1.64445	1.18837
0.7	0.61836		1.6148	1.19026
0.6	0.58107		1.5852	1.19097
0.5	0.56087		1.55555	1.19144
0.4	0.53671		1.52595	1.19253
0.3	0.48042		1.4963	1.19243
0.2	0.46713		1.46665	1.19321
0.1	0.50752		1.43705	1.19353
0	0.51669		1.4074	1.19394
			1.3778	1.19192
			1.34815	1.19257
			1.3185	1.19265
			1.2889	1.19197
			1.25925	1.19301
			1.22965	1.19187
			1.2	1.19177
			1.17035	1.19107
			1.14075	1.18975
			1.1111	1.18793
			1.0815	1.18632
			1.05185	1.18407
			1.0222	1.18124
			0.9926	1.17785
			0.96295	1.17309
			0.93335	1.16719
			0.9037	1.15996
			0.8741	1.15093
			0.84445	1.13958
			0.8148	1.12569
			0.7852	1.10904
			0.75555	1.08836
			0.72595	1.06409
			0.6963	1.03594
			0.66665	1.00384
			0.63705	0.9679
			0.6074	0.9287
			0.5778	0.88693
			0.54815	0.84342
			0.5185	0.79957
			0.4889	0.75713
			0.45925	0.71685
			0.42965	0.67976
			0.4	0.64703
			0.37035	0.61336
			0.34075	0.59037
			0.3111	0.57051
			0.2815	0.55482
			0.25185	0.54323
			0.2222	0.53532
			0.1926	0.53072
			0.16295	0.52994
			0.13335	0.53315
			0.1037	0.54096
			0.0741	0.5544
			0.04445	0.57553
			0.0148	0.61514

## Sheet: Fig. 1j
	Detectivity	Detectivity	Detectivity	Responsivity	Responsivity	Responsivity
Wavelength	RCP	LP	LCP	RCP	LP	LCP
300	23437600000	23780400000	14213700000	0.00893	0.00906	0.00542
310	15618900000	18643000000	15166300000	0.00595	0.00711	0.00578
320	6290660000	22765500000	19860600000	0.0024	0.00868	0.00757
330	7765140000	11347400000	12346000000	0.00296	0.00432	0.00471
340	16720300000	20770900000	27217300000	0.00637	0.00792	0.01037
350	10450200000	12109200000	17308400000	0.00398	0.00461	0.0066
360	8768150000	5111580000	17330600000	0.00334	0.00195	0.0066
370	10804700000	11595400000	14327900000	0.00412	0.00442	0.00546
380	5258860000	9102490000	12946100000	0.002	0.00347	0.00493
390	4604990000	5174430000	6569130000	0.00176	0.00197	0.0025
400	3157180000	4062860000	5214000000	0.0012	0.00155	0.00199
410	2915100000	3227430000	4780420000	0.00111	0.00123	0.00182
420	2888440000	3670540000	2923990000	0.0011	0.0014	0.00111
430	3184690000	2520450000	2893520000	0.00121	0.000960565	0.0011
440	3947740000	2858390000	1890070000	0.0015	0.00109	0.000720323
450	4761160000	2618640000	1647360000	0.00181	0.000997984	0.000627823
460	5266050000	3095390000	1119400000	0.00201	0.00118	0.000426613
470	6444710000	3868810000	1133790000	0.00246	0.00147	0.000432097
480	7424870000	4093330000	1493100000	0.00283	0.00156	0.000569032
490	8574960000	4582990000	1410150000	0.00327	0.00175	0.000537419
500	10083100000	5766290000	2528710000	0.00384	0.0022	0.00096371
510	10986200000	7770210000	5590240000	0.00419	0.00296	0.00213
520	10299300000	9331030000	8714830000	0.00393	0.00356	0.00332
530	8445030000	9151580000	10093700000	0.00322	0.00349	0.00385
540	6604680000	8387260000	9827030000	0.00252	0.0032	0.00375
550	5563150000	7273990000	8949920000	0.00212	0.00277	0.00341
560	4941450000	6363450000	7868400000	0.00188	0.00243	0.003
570	4486920000	5765450000	6959550000	0.00171	0.0022	0.00265
580	3988790000	5216120000	6234790000	0.00152	0.00199	0.00238
590	3732960000	4844110000	5743020000	0.00142	0.00185	0.00219
600	3605790000	4418360000	5256320000	0.00137	0.00168	0.002
610	3369000000	4208020000	4814700000	0.00128	0.0016	0.00183
620	2794480000	3201190000	3922770000	0.00107	0.00122	0.0015
630	2519610000	2892880000	3372810000	0.000960242	0.0011	0.00129
640	1936630000	2342910000	2789830000	0.000738065	0.000892903	0.00106
650	1554250000	1788080000	2145700000	0.000592339	0.000681452	0.000817742
660	1161700000	1424540000	1536270000	0.000442732	0.000542903	0.000585484
670	1072120000	1191490000	1383880000	0.000408592	0.000454087	0.000527409
680	742919000	947822000	1089560000	0.000283132	0.000361223	0.000415239
690	642293000	760122000	839405000	0.000244783	0.000289689	0.000319904
700	529251000	598129000	759881000	0.000201702	0.000227952	0.000289597
710	428337000	486330000	577527000	0.000163243	0.000185344	0.0002201
720	386835000	249561000	460728000	0.000147426	9.51097e-05	0.000175587
730	134855000	339687000	258743000	5.13944e-05	0.000129457	9.86089e-05
740	176633000	146881000	264479000	6.73161e-05	5.59774e-05	0.000100795
750	130456000	214252000	119346000	4.97177e-05	8.16532e-05	4.54839e-05
760	133803000	54196800	44869200	5.09935e-05	2.06548e-05	1.71e-05
770	129535000	93037300	10254600	4.93669e-05	3.54573e-05	3.90811e-06
780	136829000	30700000	47700500	5.21468e-05	1.17e-05	1.8179e-05
790	194251000	108326000	136076000	7.40306e-05	4.12839e-05	5.18597e-05
800	149818000	215162000	150495000	5.70968e-05	8.2e-05	5.73548e-05

## Sheet: Fig. 1k
Time	Current
0.35759	185.856
0.53399	185.855
0.7104	185.826
0.88681	185.716
1.0632	185.553
1.2396	185.476
1.41602	185.525
1.59241	185.589
1.76881	185.588
1.94522	185.472
2.12163	185.328
2.29802	185.256
2.47443	185.319
2.65085	185.39
2.82725	185.4
3.00365	185.3
3.18005	185.169
3.35645	185.125
3.53287	185.195
3.70929	185.263
3.88569	185.279
4.06211	185.148
4.23851	184.979
4.4149	184.953
4.5913	185.081
4.76773	185.17
4.94412	185.148
5.12052	184.995
5.29691	184.858
5.47333	184.887
5.64972	185.012
5.82612	185.074
6.00254	184.999
6.17896	184.866
6.35537	184.823
6.53178	184.888
6.70819	184.978
6.88459	185.005
7.06102	184.901
7.23741	184.791
7.41382	184.759
7.59022	184.773
7.76661	184.9
7.94301	184.859
8.11943	184.57
8.29583	184.051
8.47222	183.457
8.64865	182.737
8.82506	181.881
9.00147	181.55
9.17789	181.384
9.35428	181.267
9.53069	181.29
9.70709	181.394
9.88349	181.47
10.0599	181.37
10.2363	181.229
10.4127	181.186
10.5891	181.253
10.7655	181.371
10.9419	181.377
11.1183	181.293
11.2947	181.171
11.4712	181.146
11.6476	181.252
11.824	181.333
12.0004	181.348
12.1768	181.231
12.3532	181.12
12.5296	181.127
12.706	181.268
12.8825	181.363
13.0589	181.248
13.2353	180.328
13.4117	179.131
13.5881	177.871
13.7645	176.668
13.9409	175.804
14.1173	174.836
14.2937	174.541
14.4701	174.466
14.6465	174.543
14.8229	174.666
14.9993	174.706
15.1757	174.601
15.3521	174.449
15.5285	174.445
15.7049	174.548
15.8813	174.673
16.0578	174.628
16.2342	174.465
16.4106	174.397
16.587	174.47
16.7634	174.586
16.9398	174.613
17.1162	174.532
17.2926	174.443
17.4691	174.425
17.6455	174.496
17.8219	174.635
17.9983	174.649
18.1747	174.578
18.3511	174.322
18.5275	173.294
18.7039	171.981
18.8803	170.139
19.0567	167.883
19.2331	166.053
19.4096	164.232
19.586	163.405
19.7624	162.96
19.9388	162.501
20.1152	162.41
20.2916	162.286
20.468	162.24
20.6444	162.326
20.8208	162.46
20.9972	162.502
21.1736	162.382
21.35	162.244
21.5264	162.269
21.7029	162.392
21.8792	162.436
22.0557	162.356
22.2321	162.257
22.4085	162.222
22.5849	162.284
22.7613	162.402
22.9377	162.399
23.1141	162.35
23.2905	162.227
23.467	162.199
23.6433	162.313
23.8197	162.119
23.9961	159.93
24.1726	156.773
24.349	153.56
24.5254	152.049
24.7018	151.414
24.8782	151.389
25.0546	151.316
25.231	151.218
25.4074	151.194
25.5838	151.285
25.7602	151.401
25.9366	151.424
26.113	151.29
26.2894	151.158
26.4659	151.184
26.6423	151.361
26.8187	151.465
26.9951	151.4
27.1715	151.258
27.3479	151.225
27.5243	151.316
27.7007	151.378
27.8771	151.417
28.0535	151.333
28.2299	151.222
28.4063	151.19
28.5828	151.289
28.7592	151.431
28.9356	151.433
29.112	149.773
29.2884	146.698
29.4648	144.12
29.6412	141.986
29.8177	140.43
29.9941	139.308
30.1705	138.727
30.3469	138.703
30.5233	138.754
30.6997	138.85
30.8761	138.902
31.0525	138.81
31.2289	138.693
31.4053	138.694
31.5817	138.776
31.7582	138.922
31.9346	138.922
32.111	138.76
32.2874	138.647
32.4638	138.676
32.6402	138.805
32.8166	138.879
32.993	138.794
33.1694	138.681
33.3458	138.676
33.5222	138.769
33.6987	138.859
33.8751	138.533
34.0515	136.851
34.2279	134.419
34.4043	131.73
34.5807	130.191
34.7571	129.855
34.9335	129.879
35.1099	129.773
35.2863	129.632
35.4627	129.628
35.6391	129.775
35.8155	129.901
35.992	129.925
36.1684	129.771
36.3448	129.676
36.5212	129.731
36.6976	129.859
36.874	129.889
37.0504	129.819
37.2268	129.726
37.4032	129.683
37.5796	129.754
37.756	129.87
37.9325	129.912
38.1088	129.831
38.2853	129.739
38.4617	129.706
38.6381	129.424
38.8145	126.856
38.9909	122.894
39.1673	119.969
39.3437	117.292
39.5201	116.697
39.6965	116.793
39.8729	116.848
40.0493	116.836
40.2257	116.689
40.4021	116.602
40.5786	116.687
40.755	116.805
40.9314	116.873
41.1078	116.81
41.2843	116.684
41.4607	116.647
41.6371	116.718
41.8135	116.844
41.9899	116.874
42.1663	116.779
42.3427	116.656
42.5192	116.672
42.6956	116.744
42.872	116.871
43.0484	116.908
43.2248	116.598
43.4012	114.205
43.5776	111.097
43.754	108.939
43.9304	108.411
44.1068	108.419
44.2832	108.283
44.4596	108.174
44.636	108.24
44.8124	108.373
44.9888	108.428
45.1653	108.364
45.3417	108.245
45.5181	108.216
45.6945	108.273
45.8709	108.39
46.0473	108.402
46.2237	108.324
46.4001	108.203
46.5765	108.169
46.7529	108.287
46.9293	108.416
47.1058	108.41
47.2822	108.263
47.4586	108.161
47.635	108.246
47.8114	108.386
47.9878	108.433
48.1642	108.362
48.3406	107.767
48.517	105.099
48.6934	102.268
48.8698	100.003
49.0462	98.626
49.2226	97.9159
49.399	97.7773
49.5755	97.8077
49.7519	97.924
49.9283	97.9598
50.1047	97.8452
50.2811	97.7633
50.4575	97.7639
50.6339	97.9038
50.8103	97.9442
50.9867	97.9857
51.1632	97.8865
51.3396	97.7376
51.516	97.7622
51.6924	97.8964
51.8688	97.9841
52.0452	97.8892
52.2216	97.7986
52.398	97.7828
52.5744	97.8498
52.7508	96.7491
52.9272	94.2664
53.1037	90.3437
53.2801	87.0424
53.4564	85.0543
53.6329	84.3211
53.8093	84.2797
53.9857	84.1849
54.1621	84.0738
54.3385	83.9276
54.5149	84.036
54.6913	84.1665
54.8677	84.2173
55.0442	84.1137
55.2206	83.99
55.397	83.9724
55.5734	84.0807
55.7498	84.1951
55.9262	84.1877
56.1026	84.1574
56.279	84.0315
56.4554	84.1341
56.6318	84.2271
56.8082	84.295
56.9847	84.2014
57.1611	83.412
57.3375	81.4156
57.5139	79.3607
57.6903	77.268
57.8667	76.3511
58.0431	75.0498
58.2195	74.3718
58.3959	74.2908
58.5723	74.4159
58.7487	74.5423
58.9252	74.4559
59.1016	74.3563
59.278	74.2903
59.4544	74.3796
59.6308	74.4996
59.8072	74.5079
59.9836	74.4485
60.16	74.3383
60.3365	74.3021
60.5129	74.3958
60.6893	74.5317
60.8657	74.5424
61.0421	74.3859
61.2185	74.3071
61.3949	74.3771
61.5713	73.7981
61.7478	71.8246
61.9241	69.8826
62.1006	67.9059
62.277	66.5035
62.4534	65.563
62.6298	64.9228
62.8062	64.7938
62.9826	64.71
63.1591	64.6264
63.3355	64.5367
63.5119	64.6967
63.6883	64.7984
63.8647	64.7317
64.0411	64.6192
64.2175	64.5077
64.3939	64.5416
64.5703	64.6037
64.7467	64.644
64.9231	64.5637
65.0995	64.4614
65.2759	64.4693
65.4523	64.568
65.6288	64.7202
65.8052	64.7254
65.9816	64.6116
66.158	64.4556
66.3344	64.4749
66.5108	63.9057
66.6872	62.7508
66.8636	61.0784
67.04	59.536
67.2164	58.2371
67.3928	57.6318
67.5692	56.9633
67.7456	56.5283
67.922	56.3224
68.0984	56.206
68.2749	56.1437
68.4513	56.2663
68.6277	56.4219
68.8041	56.3425
68.9805	56.2015
69.1569	56.1527
69.3333	56.2303
69.5097	56.3385
69.6862	56.3574
69.8626	56.2888
70.039	56.1798
70.2154	56.1209
70.3918	56.2298
70.5682	56.3881
70.7446	56.3738
70.9211	56.2373
71.0975	56.1438
71.2739	56.0553
71.4503	55.3735
71.6267	54.4547
71.8031	53.3573
71.9795	52.6265
72.1559	52.2101
72.3323	52.1571
72.5087	52.2614
72.6851	52.2766
72.8615	52.1611
73.0379	52.047
73.2143	52.0804
73.3907	52.2452
73.5671	52.3057
73.7435	52.2313
73.92	52.121
74.0964	52.107
74.2728	52.1932
74.4492	52.3181
74.6256	52.357
74.802	52.2267
74.9784	52.0866
75.1548	52.0982
75.3312	52.2375
75.5077	52.3084
75.684	52.2289
75.8605	52.1028
76.0369	51.8792
76.2133	51.4022
76.3897	50.9455
76.5661	50.5326
76.7425	50.2091
76.9189	49.9243
77.0953	49.7984
77.2717	49.8757
77.4482	49.8544
77.6245	49.7245
77.801	49.6245
77.9774	49.6362
78.1538	49.6634
78.3302	49.7761
78.5066	49.8225
78.683	49.7469
78.8594	49.5992
79.0358	49.5976
79.2122	49.7971
79.3886	49.927
79.565	49.7471
79.7414	49.6654
79.9179	49.638
80.0943	49.7214
80.2707	49.8102
80.4471	49.8296
80.6235	49.7068
80.7999	49.5817
80.9763	49.5718
81.1527	49.5882
81.3291	49.4995
81.5055	49.3524
81.6819	49.2355
81.8583	49.1672
82.0347	49.2443
82.2111	49.3668
82.3875	49.3889
82.564	49.2878
82.7404	49.1743
82.9168	49.1934
83.0931	49.3274
83.2696	49.3739
83.446	49.3425
83.6224	49.3005
83.7988	49.2533
83.9752	49.3341
84.1516	49.4508
84.328	49.4874
84.5044	49.3142
84.6809	49.2301
84.8573	49.2989
85.0337	49.4002
85.2101	49.4428
85.3865	49.3504
85.5629	49.2595
85.7393	49.285
85.9157	49.5528
86.0921	49.9589
86.2686	50.2469
86.445	50.2891
86.6214	50.3865
86.7978	50.4648
86.9742	50.5746
87.1506	50.5879
87.327	50.5197
87.5034	50.4357
87.6798	50.4385
87.8562	50.5407
88.0326	50.6937
88.2091	50.6624
88.3855	50.542
88.5619	50.4688
88.7383	50.5369
88.9147	50.6129
89.0911	50.6258
89.2675	50.5886
89.4439	50.4663
89.6203	50.4481
89.7968	50.5838
89.9731	50.693
90.1495	50.6168
90.326	50.5572
90.5024	50.8855
90.6788	51.5654
90.8552	52.3603
91.0316	53.0404
91.208	53.3781
91.3844	53.3391
91.5608	53.3232
91.7372	53.4545
91.9136	53.5605
92.09	53.5625
92.2665	53.3877
92.4428	53.3232
92.6192	53.415
92.7957	53.5186
92.9721	53.5497
93.1485	53.4807
93.3249	53.3625
93.5013	53.3509
93.6777	53.4524
93.8541	53.5841
94.0305	53.5306
94.2069	53.3752
94.3833	53.3467
94.5597	53.411
94.7361	53.5282
94.9125	53.5338
95.089	53.4328
95.2654	53.4797
95.4418	54.1809
95.6182	55.3303
95.7946	56.7463
95.971	57.6708
96.1474	58.0679
96.3238	58.1056
96.5002	58.1739
96.6766	58.2649
96.853	58.2963
97.0294	58.2217
97.2058	58.0914
97.3822	58.062
97.5586	58.1954
97.7351	58.3307
97.9115	58.2983
98.0879	58.1593
98.2643	58.1197
98.4407	58.1906
98.6171	58.305
98.7935	58.3333
98.9699	58.2503
99.1463	58.1276
99.3227	58.0737
99.4992	58.216
99.6756	58.3234
99.852	58.2478
100.028	58.0936
100.205	58.4733
100.381	59.7305
100.558	61.0189
100.734	62.0566
100.91	62.8192
101.087	62.8954
101.263	62.9385
101.44	63.074
101.616	63.1266
101.792	63.0577
101.969	62.9691
102.145	62.9254
102.322	63.0128
102.498	63.1362
102.674	63.1395
102.851	62.9984
103.027	62.8902
103.204	62.9516
103.38	63.0649
103.557	63.0708
103.733	63.0029
103.909	62.893
104.086	62.8721
104.262	62.9927
104.439	63.1402
104.615	63.6811
104.791	65.2917
104.968	67.4027
105.144	69.4388
105.321	70.6376
105.497	71.281
105.673	71.4635
105.85	71.3072
106.026	71.2982
106.203	71.4492
106.379	71.5087
106.556	71.4571
106.732	71.3546
106.908	71.3306
107.085	71.3939
107.261	71.5097
107.438	71.5006
107.614	71.3563
107.79	71.279
107.967	71.4006
108.143	71.5436
108.32	71.5452
108.496	71.4784
108.672	71.3254
108.849	71.3285
109.025	71.4624
109.202	71.5915
109.378	71.5315
109.554	71.5009
109.731	72.3938
109.907	74.6006
110.084	76.4191
110.26	78.1807
110.437	79.5995
110.613	80.1143
110.789	80.2988
110.966	80.4276
111.142	80.4687
111.319	80.3996
111.495	80.2651
111.671	80.2596
111.848	80.3519
112.024	80.4556
112.201	80.4707
112.377	80.2867
112.553	80.223
112.73	80.2948
112.906	80.4355
113.083	80.4559
113.259	80.3922
113.435	80.2825
113.612	80.2355
113.788	80.3696
113.965	80.5127
114.141	80.452
114.317	80.3029
114.494	80.2633
114.67	81.3586
114.847	83.6975
115.023	86.6764
115.2	88.4724
115.376	89.8966
115.552	91.5135
115.729	92.0691
115.905	92.1117
116.082	92.0596
116.258	91.953
116.434	91.9213
116.611	92.0142
116.787	92.0738
116.964	92.0992
117.14	91.9935
117.316	91.8424
117.493	91.848
117.669	91.9908
117.846	92.0609
118.022	91.9844
118.198	91.8672
118.375	91.8447
118.551	91.9564
118.728	92.0886
118.904	92.0907
119.08	91.9748
119.257	91.8901
119.433	92.7253
119.61	95.0006
119.786	97.4657
119.963	99.5262
120.139	100.551
120.315	100.572
120.492	100.657
120.668	100.779
120.845	100.735
121.021	100.598
121.197	100.48
121.374	100.507
121.55	100.626
121.727	100.664
121.903	100.595
122.079	100.416
122.256	100.392
122.432	100.526
122.609	100.674
122.785	100.603
122.961	100.481
123.138	100.475
123.314	100.725
123.491	102.364
123.667	104.985
123.844	108.098
124.02	110.183
124.196	110.838
124.373	111.103
124.549	111.107
124.726	111.004
124.902	110.934
125.078	110.875
125.255	110.959
125.431	111.133
125.608	111.157
125.784	111.019
125.96	110.913
126.137	110.995
126.313	111.12
126.49	111.138
126.666	111.045
126.842	110.922
127.019	110.897
127.195	111.007
127.372	111.141
127.548	111.081
127.725	110.958
127.901	110.92
128.077	111.002
128.254	111.54
128.43	112.345
128.607	113.946
128.783	115.088
128.959	117.195
129.136	119.982
129.312	121.537
129.489	122.643
129.665	123.057
129.841	122.986
130.018	123.051
130.194	123.16
130.371	123.186
130.547	123.049
130.723	122.955
130.9	123.011
131.076	123.12
131.253	123.101
131.429	123.102
131.605	122.934
131.782	122.911
131.958	123.013
132.135	123.148
132.311	123.113
132.487	122.987
132.664	123.013
132.84	123.065
133.017	123.281
133.193	124.373
133.37	126.165
133.546	128.305
133.722	131.107
133.899	133.2
134.075	134.517
134.252	135.099
134.428	135.01
134.604	135.319
134.781	136.401
134.957	136.672
135.134	136.716
135.31	136.587
135.486	136.509
135.663	136.532
135.839	136.666
136.016	136.747
136.192	136.64
136.369	136.551
136.545	136.502
136.721	136.575
136.898	136.644
137.074	136.728
137.251	136.574
137.427	136.48
137.603	136.554
137.78	136.691
137.956	136.69
138.133	136.618
138.309	136.765
138.485	138.1
138.662	140.202
138.838	142.01
139.015	143.984
139.191	145.942
139.367	146.741
139.544	147.546
139.72	148.202
139.897	148.193
140.073	148.138
140.249	147.97
140.426	147.934
140.602	148.073
140.779	148.24
140.955	148.13
141.132	148.059
141.308	147.892
141.484	147.949
141.661	148.087
141.837	148.148
142.014	148.019
142.19	147.886
142.366	147.889
142.543	148.038
142.719	148.05
142.896	147.995
143.072	147.923
143.248	147.857
143.425	147.931
143.601	148.081
143.778	148.405
143.954	149.09
144.13	150.305
144.307	151.885
144.483	153.244
144.66	154.13
144.836	155.344
145.013	155.999
145.189	156.199
145.365	156.676
145.542	156.834
145.718	156.778
145.895	156.665
146.071	156.636
146.247	156.694
146.424	156.839
146.6	156.842
146.777	156.705
146.953	156.604
147.129	156.667
147.306	156.792
147.482	156.791
147.659	156.727
147.835	156.651
148.012	156.565
148.188	156.673
148.364	156.773
148.541	156.754
148.717	156.707
148.894	157.424
149.07	158.556
149.246	159.994
149.423	161.561
149.599	162.806
149.776	164.041
149.952	164.633
150.128	165.041
150.305	165.252
150.481	165.149
150.658	165.03
150.834	165.013
151.01	165.127
151.187	165.257
151.363	165.222
151.54	165.08
151.716	164.971
151.893	165.043
152.069	165.153
152.245	165.16
152.422	165.073
152.598	164.96
152.775	164.929
152.951	165.017
153.127	165.167
153.304	165.13
153.48	165.005
153.657	165.156
153.833	166.177
154.009	167.537
154.186	169.174
154.362	170.711
154.539	171.203
154.715	171.334
154.891	171.461
155.068	171.513
155.244	171.424
155.421	171.28
155.597	171.25
155.773	171.303
155.95	171.418
156.126	171.45
156.303	171.301
156.479	171.214
156.655	171.278
156.832	171.396
157.008	171.464
157.185	171.359
157.361	171.221
157.538	171.204
157.714	171.371
157.89	171.435
158.067	171.444
158.243	171.287
158.42	171.248
158.596	171.319
158.772	171.432
158.949	171.503
159.125	172.529
159.302	174.283
159.478	176.22
159.655	177.713
159.831	178.986
160.007	179.218
160.184	179.16
160.36	179.085
160.537	179.146
160.713	179.286
160.889	179.288
161.066	179.144
161.242	179.098
161.419	179.193
161.595	179.256
161.771	179.225
161.948	179.145
162.124	179.029
162.301	179.035
162.477	179.153
162.653	179.238
162.83	179.19
163.006	179.09
163.183	179.186
163.359	179.723
163.535	180.359
163.712	181.062
163.888	181.98
164.065	182.839
164.241	183.154
164.417	183.453
164.594	183.759
164.77	183.688
164.947	183.483
165.123	183.47
165.299	183.448
165.476	183.593
165.652	183.614
165.829	183.476
166.005	183.424
166.181	183.504
166.358	183.625
166.534	183.621
166.711	183.559
166.887	183.419
167.064	183.314
167.24	183.415
167.416	183.528
167.593	183.503
167.769	183.347
167.946	183.296
168.122	183.398
168.298	183.516
168.475	183.63
168.651	183.93
168.828	184.276
169.004	184.683
169.18	184.966
169.357	185.227
169.533	185.216
169.71	185.073
169.886	185.043
170.062	185.16
170.239	185.262
170.415	185.309
170.592	185.244
170.768	185.091
170.945	185.064
171.121	185.264
171.297	185.325
171.474	185.261
171.65	185.19
171.827	185.114
172.003	185.159
172.179	185.23
172.356	185.277
172.532	185.219
172.709	185.085
172.885	185.126
173.061	185.272
173.238	185.307
173.414	185.201
173.591	185.076
173.767	185.002
173.943	185.123
174.12	185.153
174.296	184.971
174.473	184.671
174.649	184.417
174.825	184.424
175.002	184.547
175.178	184.559
175.355	184.477
175.531	184.352
175.708	184.331
175.884	184.412
176.06	184.489
176.237	184.545
176.413	184.387
176.59	184.305
176.766	184.313
176.942	184.422
177.119	184.467
177.295	184.38
177.472	184.29
177.648	184.302
177.824	184.428
178.001	184.497
178.177	184.557
178.354	184.365
178.53	184.195
178.706	184.221
178.883	184.125
179.059	183.626
179.236	182.968
179.412	182.26
179.589	181.646
179.765	181.558
179.941	181.692
180.118	181.721
180.294	181.583
180.471	181.517
180.647	181.575
180.823	181.655
181	181.703
181.176	181.652
181.353	181.513
181.529	181.494
181.705	181.564
181.882	181.687
182.058	181.64
182.235	181.523
182.411	181.475
182.587	181.554
182.764	181.647
182.94	181.673
183.117	181.604
183.293	181.436
183.469	181.435
183.646	181.496
183.822	181.209
183.999	180.209
184.175	179.066
184.351	178.59
184.528	178.641
184.704	178.757
184.881	178.766
185.057	178.68
185.234	178.588
185.41	178.575
185.586	178.713
185.763	178.816
185.939	178.767
186.116	178.587
186.292	178.543
186.468	178.63
186.645	178.721
186.821	178.766
186.998	178.671
187.174	178.542
187.35	178.514
187.527	178.639
187.703	178.823
187.88	178.806
188.056	178.628
188.232	178.548
188.409	178.545
188.585	177.746
188.762	176.662
188.938	175.134
189.114	173.316
189.291	172.474
189.467	172.329
189.644	172.412
189.82	172.312
189.997	172.244
190.173	172.202
190.349	172.302
190.526	172.421
190.702	172.425
190.879	172.288
191.055	172.158
191.231	172.192
191.408	172.294
191.584	172.412
191.761	172.32
191.937	172.196
192.113	172.217
192.29	172.25
192.466	172.348
192.643	172.392
192.819	172.24
192.995	172.212
193.172	172.255
193.348	172.275
193.525	172.308
193.701	170.956
193.877	168.95
194.054	166.371
194.23	165.076
194.407	164.448
194.583	164.13
194.76	164.078
194.936	164.044
195.112	164.064
195.289	164.147
195.465	164.186
195.642	164.093
195.818	164.034
195.994	164.048
196.171	164.192
196.347	164.251
196.524	164.146
196.7	164.002
196.876	163.986
197.053	164.072
197.229	164.189
197.406	164.216
197.582	164.044
197.758	163.961
197.935	164.043
198.111	164.14
198.288	164.083
198.464	162.292
198.64	159.179
198.817	156.108
198.993	154.033
199.17	152.98
199.346	152.908
199.522	152.798
199.699	152.769
199.875	152.856
200.052	152.976
200.228	153.026
200.405	152.913
200.581	152.774
200.757	152.816
200.934	152.948
201.11	152.997
201.287	152.947
201.463	152.809
201.639	152.75
201.816	152.873
201.992	152.943
202.169	152.903
202.345	152.765
202.521	152.691
202.698	152.763
202.874	152.861
203.051	152.545
203.227	150.393
203.403	147.498
203.58	145.016
203.756	143.613
203.933	142.901
204.109	142.699
204.285	142.653
204.462	142.655
204.638	142.699
204.815	142.828
204.991	142.86
205.167	142.718
205.344	142.597
205.52	142.69
205.697	142.811
205.873	142.834
206.05	142.779
206.226	142.663
206.402	142.613
206.579	142.71
206.755	142.839
206.932	142.815
207.108	142.703
207.284	142.635
207.461	142.706
207.637	142.786
207.814	141.91
207.99	139.917
208.166	137.419
208.343	135.37
208.519	134.292
208.696	133.604
208.872	132.597
209.048	132.077
209.225	132.017
209.401	132.083
209.578	132.221
209.754	132.244
209.931	132.113
210.107	131.978
210.283	132.058
210.46	132.197
210.636	132.256
210.813	132.191
210.989	132.067
211.165	132.026
211.342	132.09
211.518	132.232
211.695	132.222
211.871	132.086
212.047	131.955
212.224	131.995
212.4	131.035
212.577	128.729
212.753	126.21
212.93	124.25
213.106	122.742
213.282	121.682
213.459	121.745
213.635	121.771
213.812	121.618
213.988	121.563
214.164	121.653
214.341	121.746
214.517	121.786
214.694	121.723
214.87	121.652
215.046	121.643
215.223	121.797
215.399	121.853
215.576	121.726
215.752	121.611
215.928	121.601
216.105	121.673
216.281	121.815
216.458	121.822
216.634	121.7
216.811	121.572
216.987	121.608
217.163	121.722
217.34	121.326
217.516	119.49
217.693	116.584
217.869	113.451
218.045	110.83
218.222	109.474
218.398	109.187
218.575	107.861
218.751	107.219
218.927	107.292
219.104	107.406
219.28	107.442
219.457	107.397
219.633	107.261
219.81	107.24
219.986	107.367
220.162	107.48
220.339	107.457
220.515	107.32
220.692	107.302
220.868	107.347
221.044	107.443
221.221	107.48
221.397	107.38
221.574	107.266
221.75	107.269
221.926	107.451
222.103	107.414
222.279	105.528
222.456	102.474
222.632	100.244
222.809	98.7069
222.985	97.8856
223.161	97.9622
223.338	97.8413
223.514	97.6935
223.691	97.7342
223.867	97.8766
224.043	97.9095
224.22	97.8512
224.396	97.7358
224.573	97.7089
224.749	97.7848
224.925	97.9487
225.102	97.9579
225.278	97.8147
225.455	97.7343
225.631	97.794
225.807	97.9474
225.984	97.9474
226.16	97.8836
226.337	97.7766
226.513	97.7693
226.689	97.8398
226.866	96.7982
227.042	94.8017
227.219	91.8881
227.395	89.2062
227.571	87.308
227.748	86.7081
227.924	86.269
228.101	85.4121
228.277	84.2169
228.454	84.0798
228.63	84.2251
228.806	84.2906
228.983	84.2245
229.159	84.1308
229.336	84.0787
229.512	84.1424
229.688	84.2478
229.865	84.3089
230.041	84.1559
230.218	84.0565
230.394	84.1291
230.57	84.2429
230.747	84.2894
230.923	84.192
231.1	84.0658
231.276	83.8838
231.452	82.3576
231.629	80.1758
231.805	78.3118
231.982	76.4857
232.158	75.1883
232.335	74.5978
232.511	74.2929
232.687	74.3239
232.864	74.2549
233.04	74.1171
233.217	74.1785
233.393	74.2824
233.569	74.3312
233.746	74.2271
233.922	74.1352
234.099	74.1274
234.275	74.2084
234.451	74.3207
234.628	74.3116
234.804	74.1955
234.981	73.6942
235.157	72.2301
235.333	70.4039
235.51	68.9136
235.686	67.421
235.863	65.7521
236.039	64.6007
236.216	64.14
236.392	64.2515
236.568	64.1611
236.745	64.0396
236.921	64.0064
237.098	64.05
237.274	64.1833
237.45	64.217
237.627	64.0913
237.803	63.9683
237.98	64.0289
238.156	64.1769
238.332	64.2046
238.509	64.0927
238.685	64.0286
238.862	64.0131
239.038	64.1054
239.215	64.2195
239.391	64.1986
239.567	63.7222
239.744	62.5372
239.92	61.6579
240.097	60.8122
240.273	59.666
240.449	59.1745
240.626	58.839
240.802	58.77
240.979	58.905
241.155	58.9819
241.331	58.8769
241.508	58.7742
241.684	58.7177
241.861	58.8098
242.037	58.9414
242.213	58.9728
242.39	58.8346
242.566	58.7539
242.743	58.8149
242.919	58.9242
243.096	58.9639
243.272	58.9153
243.448	58.8335
243.625	58.8114
243.801	58.9365
243.978	58.9053
244.154	58.2816
244.33	57.3135
244.507	56.3234
244.683	55.5437
244.86	55.455
245.036	55.0989
245.212	54.6921
245.389	54.5236
245.565	54.549
245.742	54.7092
245.918	54.7477
246.094	54.6746
246.271	54.5696
246.447	54.5248
246.624	54.6421
246.8	54.7971
246.977	54.7124
247.153	54.5667
247.329	54.5418
247.506	54.6347
247.682	54.492
247.859	53.8984
248.035	53.3708
248.211	52.5761
248.388	52.236
248.564	52.258
248.741	52.0652
248.917	51.8974
249.093	51.6726
249.27	51.654
249.446	51.7242
249.623	51.874
249.799	51.8368
249.976	51.7034
250.152	51.627
250.328	51.7363
250.505	51.8507
250.681	51.8903
250.858	51.8533
251.034	51.6511
251.21	51.6551
251.387	51.8162
251.563	51.8636
251.74	51.5287
251.916	51.1257
252.092	50.8869
252.269	50.9417
252.445	51.1238
252.622	51.1524
252.798	51.0146
252.975	50.9181
253.151	50.9229
253.327	51.0515
253.504	51.0874
253.68	51
253.857	50.8815
254.033	50.848
254.209	50.9422
254.386	51.088
254.562	51.0669
254.739	50.9156
254.915	50.8514
255.091	50.9331
255.268	51.0239
255.444	51.0526
255.621	50.9649
255.797	50.8645
255.973	50.8403
256.15	50.9921
256.326	51.1216
256.503	51.0877
256.679	51.1956
256.855	51.4433
257.032	51.6996
257.208	51.9227
257.385	51.9832
257.561	51.8319
257.738	51.7224
257.914	51.7781
258.09	51.9156
258.267	51.953
258.443	51.8842
258.62	51.7755
258.796	51.7677
258.972	51.8628
259.149	51.9784
259.325	51.9592
259.502	51.8127
259.678	51.7535
259.854	51.9704
260.031	52.5517
260.207	53.3326
260.384	54.0393
260.56	54.3932
260.736	54.6215
260.913	54.7804
261.089	54.8366
261.266	54.7727
261.442	54.6746
261.618	54.6572
261.795	54.7428
261.971	54.8692
262.148	54.8635
262.324	54.7419
262.501	54.6577
262.677	54.735
262.853	54.8678
263.03	54.8962
263.206	54.8047
263.383	54.6662
263.559	54.6781
263.735	54.8192
263.912	54.8916
264.088	54.7786
264.265	54.7208
264.441	54.636
264.617	54.7394
264.794	55.0808
264.97	56.0815
265.147	57.3788
265.323	58.8134
265.499	59.919
265.676	60.1602
265.852	60.2046
266.029	60.0874
266.205	59.9766
266.382	60.0095
266.558	60.138
266.734	60.1709
266.911	60.0889
267.087	59.9652
267.264	59.9423
267.44	60.0474
267.616	60.2133
267.793	60.1765
267.969	60.0451
268.146	60.0126
268.322	60.0914
268.498	60.1858
268.675	60.2211
268.851	60.0841
269.028	59.9585
269.204	60.0239
269.38	60.1867
269.557	60.2281
269.733	60.1513
269.91	60.0137
270.086	60.0382
270.262	61.4235
270.439	63.576
270.615	65.4076
270.792	66.5726
270.968	67.3468
271.145	68.0614
271.321	68.2997
271.497	68.3124
271.674	68.172
271.85	68.0621
272.027	68.1449
272.203	68.2831
272.379	68.3156
272.556	68.2402
272.732	68.1323
272.909	68.0978
273.085	68.2515
273.261	68.3304
273.438	68.2503
273.614	68.1312
273.791	68.0919
273.967	68.1613
274.143	68.3083
274.32	68.3174
274.496	68.1661
274.673	68.0759
274.849	68.1414
275.025	68.2613
275.202	68.326
275.378	68.2356
275.555	68.0907
275.731	68.3974
275.908	70.096
276.084	72.159
276.26	74.1665
276.437	75.1995
276.613	75.3426
276.79	75.5264
276.966	75.658
277.142	75.6203
277.319	75.4766
277.495	75.4239
277.672	75.4962
277.848	75.5839
278.024	75.6151
278.201	75.5109
278.377	75.3874
278.554	75.4155
278.73	75.5329
278.907	75.6189
279.083	75.5385
279.259	75.4205
279.436	75.3856
279.612	75.5062
279.789	75.6131
279.965	75.5424
280.141	75.4317
280.318	75.3856
280.494	75.4755
280.671	75.5984
280.847	75.8128
281.023	77.0143
281.2	79.1959
281.376	81.8644
281.553	84.031
281.729	85.2741
281.906	85.3538
282.082	85.1964
282.258	85.1925
282.435	85.3342
282.611	85.3968
282.788	85.3152
282.964	85.2189
283.14	85.1747
283.317	85.2458
283.493	85.3918
283.67	85.3504
283.846	85.1808
284.022	85.136
284.199	85.2205
284.375	85.3326
284.552	85.3865
284.728	85.2854
284.904	85.1545
285.081	85.1922
285.257	85.2914
285.434	85.3365
285.61	85.2956
285.786	85.1629
285.963	85.1352
286.139	85.2859
286.316	85.4494
286.492	86.3739
286.669	88.4378
286.845	91.5323
287.021	93.7994
287.198	95.2431
287.374	95.693
287.551	95.5317
287.727	95.4495
287.903	95.5116
288.08	95.602
288.256	95.68
288.433	95.584
288.609	95.4369
288.785	95.4613
288.962	95.6061
289.138	95.6372
289.315	95.5803
289.491	95.4689
289.668	95.3963
289.844	95.4999
290.02	95.6355
290.197	95.613
290.373	95.4408
290.55	95.4509
290.726	95.5282
290.902	95.5922
291.079	96.0067
291.255	97.7644
291.432	100.022
291.608	102.612
291.784	104.628
291.961	106.115
292.137	106.268
292.314	106.143
292.49	106.055
292.666	106.133
292.843	106.214
293.019	106.206
293.196	106.062
293.372	106.022
293.549	106.084
293.725	106.205
293.901	106.251
294.078	106.155
294.254	106.04
294.431	106.088
294.607	106.191
294.783	106.233
294.96	106.186
295.136	106.087
295.313	106.05
295.489	106.179
295.665	106.268
295.842	106.652
296.018	109.136
296.195	111.657
296.371	113.617
296.547	115.12
296.724	117.051
296.9	117.687
297.077	117.621
297.253	117.739
297.429	117.838
297.606	117.876
297.782	117.802
297.959	117.694
298.135	117.702
298.312	117.817
298.488	117.908
298.664	117.782
298.841	117.643
299.017	117.639
299.194	117.706
299.37	117.858
299.546	117.787
299.723	117.69
299.899	117.621
300.076	117.667
300.252	117.779
300.428	117.786
300.605	117.671
300.781	117.593
300.958	117.698
301.134	118.162
301.31	120.229
301.487	122.892
301.663	124.809
301.84	126.274
302.016	127.339
302.192	127.431
302.369	127.332
302.545	127.173
302.722	127.158
302.898	127.263
303.075	127.362
303.251	127.333
303.427	127.223
303.604	127.144
303.78	127.224
303.957	127.349
304.133	127.344
304.309	127.198
304.486	127.101
304.662	127.17
304.839	127.291
305.015	127.318
305.191	127.233
305.368	127.096
305.544	127.592
305.721	129.686
305.897	132.981
306.073	135.495
306.25	137.502
306.426	139.431
306.603	139.829
306.779	139.915
306.956	139.838
307.132	139.715
307.308	139.681
307.485	139.764
307.661	139.902
307.838	139.871
308.014	139.711
308.19	139.656
308.367	139.745
308.543	139.854
308.72	139.87
308.896	139.757
309.072	139.652
309.249	139.734
309.425	139.842
309.602	139.859
309.778	139.786
309.954	139.64
310.131	139.662
310.307	139.798
310.484	139.831
310.66	139.783
310.836	139.656
311.013	139.624
311.189	139.766
311.366	139.835
311.542	141.208
311.719	144.447
311.895	147.04
312.071	149.027
312.248	150.765
312.424	151.34
312.601	151.245
312.777	151.166
312.953	151.235
313.13	151.316
313.306	151.389
313.483	151.252
313.659	151.114
313.835	151.21
314.012	151.322
314.188	151.347
314.365	151.266
314.541	151.134
314.717	151.154
314.894	151.27
315.07	151.327
315.247	151.257
315.423	151.12
315.6	151.093
315.776	151.843
315.952	154.006
316.129	156.49
316.305	158.298
316.482	159.428
316.658	159.584
316.834	159.707
317.011	159.644
317.187	159.535
317.364	159.473
317.54	159.546
317.716	159.653
317.893	159.688
318.069	159.561
318.246	159.411
318.422	159.499
318.599	159.617
318.775	159.653
318.951	159.558
319.128	159.443
319.304	159.484
319.481	159.609
319.657	159.619
319.833	159.53
320.01	159.417
320.186	159.396
320.363	159.56
320.539	161.065
320.715	163.547
320.892	165.284
321.068	166.586
321.245	167.946
321.421	168.454
321.597	168.445
321.774	168.362
321.95	168.303
322.127	168.359
322.303	168.497
322.48	168.522
322.656	168.364
322.832	168.268
323.009	168.303
323.185	168.395
323.362	168.461
323.538	168.39
323.714	168.254
323.891	168.241
324.067	168.42
324.244	168.476
324.42	168.427
324.596	168.406
324.773	169.544
324.949	171.394
325.126	172.724
325.302	173.524
325.478	174.63
325.655	174.859
325.831	174.927
326.008	175.05
326.184	175.066
326.36	174.893
326.537	174.798
326.713	174.909
326.89	175.006
327.066	175.013
327.243	174.888
327.419	174.781
327.595	174.854
327.772	174.982
327.948	175.017
328.125	174.927
328.301	174.782
328.477	174.79
328.654	174.928
328.83	174.995
329.007	174.95
329.183	175.848
329.359	177.313
329.536	178.523
329.712	179.242
329.889	179.49
330.065	179.624
330.241	179.593
330.418	179.654
330.594	179.789
330.771	179.785
330.947	179.627
331.123	179.566
331.3	179.657
331.476	179.772
331.653	179.807
331.829	179.674
332.006	179.545
332.182	179.651
332.358	179.754
332.535	179.771
332.711	179.694
332.888	179.543
333.064	179.53
333.24	179.651
333.417	179.707
333.593	179.651
333.77	179.614
333.946	179.616
334.122	179.814
334.299	180.218
334.475	180.889
334.652	181.513
334.828	181.838
335.004	182.15
335.181	182.314
335.357	182.297
335.534	182.135
335.71	182.089
335.886	182.166
336.063	182.266
336.239	182.307
336.416	182.209
336.592	182.088
336.768	182.087
336.945	182.219
337.121	182.286
337.298	182.184
337.474	182.018
337.651	182.013
337.827	182.115
338.003	182.198
338.18	182.104
338.356	182.002
338.533	181.969
338.709	181.992
338.885	182.134
339.062	182.409
339.238	182.688
339.415	183.157
339.591	183.495
339.767	183.704
339.944	183.788
340.12	183.689
340.297	183.595
340.473	183.642
340.649	183.761
340.826	183.78
341.002	183.679
341.179	183.582
341.355	183.559
341.531	183.718
341.708	183.791
341.884	183.686
342.061	183.616
342.237	183.572
342.414	183.633
342.59	183.759
342.766	183.778
342.943	183.654
343.119	183.534
343.296	183.631
343.472	183.716
343.648	183.718
343.825	183.636
344.001	183.472
344.178	183.332
344.354	183.241
344.53	183.021
344.707	182.592
344.883	182.374
345.06	182.338
345.236	182.472
345.413	182.579
345.589	182.548
345.765	182.353
345.942	182.271
346.118	182.37
346.295	182.463
346.471	182.488
346.647	182.374
346.824	182.251
347	182.291
347.177	182.365
347.353	182.393
347.529	182.337
347.706	182.204
347.882	182.159
348.059	182.281
348.235	182.38
348.411	182.325
348.588	182.172
348.764	181.856
348.941	181.42
349.117	180.74
349.293	180.191
349.47	179.898
349.646	179.841
349.823	179.907
349.999	180.031
350.175	180.087
350.352	180.009
350.528	179.864
350.705	179.879
350.881	180.03
351.057	180.038
351.234	179.998
351.41	179.883
351.587	179.851
351.763	179.96
351.94	180.086
352.116	180.078
352.292	179.942
352.469	179.894
352.645	179.945
352.822	180.063
[truncated: 2,097 more rows]

## Sheet: Fig. 1l
gabs	gPh	Vd
0.62	1.1934	1.4
1.21	1.16	1
0.001	1.8	60
0.06	0.017	0
0.015	0.33	70
0.09	0.1	0
0.0006	1.27	20
0.03	0.41	0
0.002	0.057	80
0.02	0.17	0
0.09	0.113	2
0.02	0.03	0
0.015	0.016	0
0.00023	0.95	0.1
0.0022	0.05	30
0.00225	0.08	0
0.2	0.58	80
0.0015	0.24	60
