# Supplementary material for: Trap-assisted circularly polarized organic photodetector
Source: Nat Commun. 2026 Apr 25;17:5710. doi: 10.1038/s41467-026-72474-w (PMC13319231; doi:10.1038/s41467-026-72474-w)
Supplement: Supplementary file 4 — Source Data Figure 2 [file 41467_2026_72474_MOESM4_ESM.xlsx]

## Sheet: Fig. 2a
Wavelength	Abs
1000.02	0.08752
999.007	0.08748
997.998	0.08737
996.988	0.08811
996.01	0.08688
994.999	0.08742
993.988	0.08786
993.007	0.08856
991.995	0.08787
991.013	0.08793
989.999	0.08759
988.985	0.08875
988.002	0.08837
986.986	0.08864
986.002	0.08643
984.985	0.08848
983.999	0.08791
983.013	0.08831
981.994	0.08794
981.007	0.08864
979.987	0.08857
978.999	0.08819
978.01	0.08817
976.988	0.08872
975.998	0.08948
975.007	0.08937
974.016	0.08937
972.992	0.09
971.999	0.08898
971.006	0.09114
970.012	0.09087
968.986	0.08966
967.991	0.08973
966.996	0.08883
966	0.08991
965.004	0.09131
964.007	0.09042
963.009	0.09112
962.011	0.08915
961.012	0.08901
960.013	0.09108
959.013	0.09064
958.013	0.09045
957.012	0.09125
956.01	0.09091
955.009	0.09176
954.006	0.09209
953.003	0.09229
951.999	0.09179
950.995	0.09159
949.99	0.09269
948.985	0.09282
948.011	0.09312
947.005	0.09322
945.998	0.09315
944.991	0.09358
944.015	0.09348
943.006	0.09416
941.997	0.09435
940.988	0.09437
940.01	0.09453
938.999	0.0954
937.988	0.09497
937.009	0.0952
935.996	0.09533
935.016	0.09624
934.003	0.09642
932.989	0.09575
932.007	0.09701
930.992	0.09625
930.009	0.09697
928.993	0.09736
928.009	0.09808
926.992	0.09825
926.007	0.09875
924.989	0.09928
924.003	0.09969
922.984	0.1006
921.997	0.10103
921.01	0.09997
919.989	0.10059
919	0.10151
918.011	0.10121
916.989	0.10204
915.999	0.10266
915.009	0.10352
913.985	0.10405
912.993	0.1036
912.001	0.10495
911.009	0.10482
910.016	0.10562
908.989	0.10662
907.996	0.10698
907.001	0.10806
906.006	0.10795
905.011	0.10812
904.015	0.10975
902.985	0.11053
901.989	0.11139
900.991	0.11231
899.993	0.11266
898.995	0.11302
897.996	0.11452
896.997	0.115
895.997	0.11627
894.997	0.11682
893.996	0.11715
892.995	0.11786
891.993	0.11997
890.991	0.12008
889.988	0.12077
888.985	0.12198
888.014	0.12275
887.01	0.12354
886.006	0.12508
885.001	0.12601
883.995	0.12733
882.989	0.12804
882.016	0.12969
881.009	0.13046
880.002	0.13199
878.993	0.13276
877.985	0.13398
877.01	0.13451
876	0.13648
874.99	0.13764
874.014	0.13799
873.003	0.13964
871.992	0.14098
871.014	0.14135
870.002	0.14276
868.989	0.14346
868.01	0.14403
866.996	0.14615
866.016	0.14551
865.001	0.14755
863.986	0.14798
863.005	0.14717
861.989	0.14932
861.006	0.14911
859.989	0.15022
859.006	0.1506
857.988	0.14987
857.004	0.1507
855.985	0.15194
855	0.15168
854.015	0.15179
852.995	0.15175
852.008	0.15232
850.987	0.15333
850	0.15244
849.012	0.15281
847.99	0.15157
847.001	0.1531
846.012	0.15244
844.988	0.15248
843.998	0.15204
843.008	0.15114
841.983	0.15134
840.992	0.15119
840	0.15069
839.008	0.15041
838.015	0.15011
836.988	0.14855
835.995	0.14948
835.001	0.14818
834.007	0.14803
833.012	0.14805
832.017	0.14713
830.987	0.14628
829.991	0.14635
828.995	0.14552
827.998	0.14479
827.001	0.1443
826.003	0.14383
825.005	0.14347
824.007	0.14253
823.008	0.14237
822.009	0.14191
821.009	0.1413
820.009	0.14131
819.008	0.14008
818.007	0.13863
817.006	0.1388
816.004	0.13836
815.002	0.13761
813.999	0.13634
812.996	0.13724
811.993	0.13651
810.989	0.13505
809.985	0.13544
809.015	0.13446
808.01	0.13334
807.004	0.13308
805.998	0.13225
804.992	0.1321
803.985	0.13109
803.013	0.13119
802.006	0.1301
800.998	0.13007
799.989	0.12921
799.015	0.129
798.006	0.129
796.997	0.12795
795.987	0.12745
795.011	0.1271
794.001	0.12692
792.989	0.1263
792.013	0.12508
791.001	0.12527
789.989	0.12484
789.011	0.12419
787.998	0.12391
786.984	0.12399
786.005	0.12324
784.991	0.12321
784.011	0.1224
782.996	0.12248
782.016	0.12211
781	0.12124
779.984	0.12083
779.002	0.12053
777.985	0.12066
777.003	0.12104
775.985	0.12036
775.002	0.11939
773.983	0.12006
773	0.11957
772.015	0.11918
770.996	0.11934
770.011	0.1193
768.99	0.11896
768.005	0.11864
766.983	0.11884
765.997	0.11878
765.01	0.11847
763.988	0.11873
763	0.1191
762.013	0.11878
760.989	0.11869
760	0.11785
759.011	0.11851
757.987	0.11845
756.997	0.11796
756.007	0.11846
755.017	0.1179
753.99	0.1179
752.999	0.11796
752.008	0.1184
751.016	0.11827
749.988	0.11764
748.996	0.11717
748.003	0.1175
747.01	0.11746
746.016	0.11712
744.987	0.11703
743.992	0.11736
742.997	0.1171
742.002	0.11689
741.007	0.11675
740.011	0.11658
739.015	0.11711
737.983	0.11627
736.986	0.11586
735.989	0.11598
734.992	0.11572
733.994	0.11573
732.996	0.11547
731.997	0.11527
730.998	0.11506
729.999	0.11522
729	0.1147
728	0.11422
726.999	0.1142
725.999	0.114
724.998	0.11374
723.996	0.11385
722.995	0.11358
721.993	0.11355
720.991	0.11302
719.988	0.11298
718.985	0.11264
718.017	0.11225
717.014	0.11219
716.01	0.11213
715.005	0.11202
714.001	0.11174
712.996	0.11146
711.99	0.11145
710.985	0.11109
710.014	0.11045
709.008	0.11071
708.001	0.11039
706.994	0.11038
705.987	0.11023
705.015	0.10983
704.007	0.10922
702.999	0.10925
701.99	0.10863
701.017	0.10885
700.008	0.10875
698.998	0.10842
697.988	0.10853
697.014	0.10825
696.003	0.10824
694.992	0.1077
694.017	0.10783
693.006	0.10749
691.994	0.10698
691.018	0.10729
690.005	0.10702
688.992	0.10707
688.015	0.10648
687.002	0.10666
685.988	0.10649
685.01	0.1056
683.995	0.10579
683.017	0.10536
682.001	0.10566
680.986	0.105
680.006	0.10516
678.99	0.10511
678.01	0.10516
676.993	0.10497
676.013	0.10461
674.995	0.10411
674.014	0.10423
672.996	0.10405
672.014	0.10362
670.996	0.10349
670.013	0.10325
668.994	0.10341
668.011	0.10324
666.991	0.10297
666.007	0.10272
664.987	0.10254
664.002	0.10189
663.018	0.10204
661.996	0.10196
661.011	0.10214
659.989	0.1016
659.003	0.10131
658.017	0.10097
656.994	0.10082
656.008	0.10048
654.984	0.10045
653.997	0.10045
653.009	0.09961
651.985	0.09991
650.997	0.09945
650.008	0.09879
648.983	0.09888
647.994	0.09809
647.004	0.09842
646.015	0.09796
644.988	0.09763
643.998	0.09738
643.008	0.09675
642.017	0.09667
640.989	0.0965
639.998	0.09599
639.006	0.09574
638.015	0.09537
636.986	0.09519
635.993	0.09478
635	0.09422
634.008	0.09422
633.014	0.09376
631.984	0.09352
630.99	0.0931
629.996	0.09249
629.002	0.09239
628.007	0.09173
627.012	0.09146
626.017	0.09135
624.984	0.09132
623.989	0.09029
622.992	0.09022
621.996	0.08907
621	0.08913
620.003	0.08905
619.006	0.08854
618.008	0.08798
617.01	0.08799
616.012	0.08733
615.014	0.08719
614.016	0.0869
613.017	0.08668
612.018	0.08602
610.982	0.08582
609.982	0.08534
608.982	0.08517
607.982	0.08507
606.982	0.08444
606.018	0.08392
605.017	0.084
604.016	0.08359
603.014	0.0833
602.013	0.08301
601.011	0.08266
600.008	0.08242
599.006	0.08206
598.003	0.08177
597	0.08174
595.997	0.08117
594.993	0.08133
593.99	0.08089
592.985	0.08057
592.018	0.08033
591.014	0.08021
590.009	0.07994
589.004	0.07965
587.998	0.07977
586.993	0.07947
585.987	0.07894
585.018	0.07909
584.012	0.079
583.005	0.07868
581.998	0.07871
580.991	0.07842
579.983	0.07858
579.013	0.0783
578.005	0.07833
576.997	0.07793
575.989	0.07809
575.017	0.07809
574.008	0.07787
572.999	0.0778
571.99	0.07796
571.017	0.07769
570.008	0.07813
568.997	0.07773
567.987	0.07767
567.014	0.07791
566.003	0.07781
564.992	0.07793
564.018	0.07802
563.006	0.07777
561.994	0.0779
560.982	0.07799
560.007	0.0779
558.994	0.07827
557.982	0.07809
557.006	0.07824
555.993	0.07833
555.017	0.07832
554.003	0.07872
552.989	0.07886
552.012	0.07889
550.997	0.07882
549.982	0.07908
549.005	0.07879
547.99	0.079
547.012	0.0791
545.996	0.07918
545.018	0.07916
544.002	0.07911
542.985	0.07932
542.006	0.07949
540.989	0.07989
540.01	0.07965
538.992	0.07936
538.012	0.07937
536.995	0.07951
536.014	0.07949
534.996	0.07941
534.015	0.07943
532.996	0.07957
532.015	0.07973
530.996	0.07932
530.014	0.07936
528.994	0.0794
528.012	0.07967
526.992	0.07954
526.009	0.07943
524.989	0.07961
524.006	0.07959
522.985	0.07932
522.001	0.0794
521.018	0.07912
519.996	0.07891
519.012	0.07917
517.99	0.07938
517.005	0.07922
515.982	0.07928
514.997	0.07907
514.012	0.07873
512.989	0.07896
512.003	0.07893
511.017	0.07857
509.994	0.07881
509.007	0.07879
507.983	0.07858
506.996	0.07847
506.009	0.07865
504.984	0.07847
503.997	0.07844
503.01	0.07842
501.984	0.07809
500.996	0.07822
500.008	0.07779

## Sheet: Fig. 2b
Wavelength	Abs
1000.02	0.01417
999.007	0.01366
997.998	0.01422
996.988	0.01299
996.01	0.0134
994.999	0.01425
993.988	0.01428
993.007	0.01487
991.995	0.01455
991.013	0.0142
989.999	0.01417
988.985	0.01563
988.002	0.01376
986.986	0.01418
986.002	0.0141
984.985	0.0148
983.999	0.01472
983.013	0.01381
981.994	0.01603
981.007	0.01551
979.987	0.01548
978.999	0.01453
978.01	0.01543
976.988	0.01506
975.998	0.01537
975.007	0.01561
974.016	0.01474
972.992	0.01567
971.999	0.01424
971.006	0.01634
970.012	0.01774
968.986	0.01526
967.991	0.01586
966.996	0.01453
966	0.01522
965.004	0.01645
964.007	0.01636
963.009	0.01588
962.011	0.01441
961.012	0.01534
960.013	0.01706
959.013	0.01583
958.013	0.01487
957.012	0.01699
956.01	0.01606
955.009	0.01643
954.006	0.01699
953.003	0.01719
951.999	0.01632
950.995	0.01619
949.99	0.01668
948.985	0.01749
948.011	0.01768
947.005	0.0175
945.998	0.01648
944.991	0.01723
944.015	0.01737
943.006	0.01835
941.997	0.01773
940.988	0.01854
940.01	0.01769
938.999	0.01823
937.988	0.01778
937.009	0.01791
935.996	0.01851
935.016	0.01812
934.003	0.01828
932.989	0.01865
932.007	0.01892
930.992	0.01815
930.009	0.01795
928.993	0.0184
928.009	0.01889
926.992	0.019
926.007	0.01993
924.989	0.01963
924.003	0.0198
922.984	0.02032
921.997	0.02037
921.01	0.0194
919.989	0.01969
919	0.01989
918.011	0.01983
916.989	0.02045
915.999	0.02046
915.009	0.02111
913.985	0.02103
912.993	0.02061
912.001	0.02175
911.009	0.0206
910.016	0.02117
908.989	0.02145
907.996	0.02152
907.001	0.02227
906.006	0.02196
905.011	0.02127
904.015	0.02246
902.985	0.02222
901.989	0.02216
900.991	0.02338
899.993	0.02299
898.995	0.02246
897.996	0.02334
896.997	0.02297
895.997	0.02372
894.997	0.02362
893.996	0.02331
892.995	0.02357
891.993	0.02402
890.991	0.02434
889.988	0.02416
888.985	0.02419
888.014	0.02494
887.01	0.02408
886.006	0.02527
885.001	0.02547
883.995	0.0256
882.989	0.02573
882.016	0.02623
881.009	0.02575
880.002	0.02656
878.993	0.02664
877.985	0.02687
877.01	0.02659
876	0.02791
874.99	0.0275
874.014	0.02763
873.003	0.0283
871.992	0.02941
871.014	0.02879
870.002	0.02892
868.989	0.02942
868.01	0.02963
866.996	0.03088
866.016	0.03037
865.001	0.03097
863.986	0.0314
863.005	0.03108
861.989	0.03279
861.006	0.03195
859.989	0.03259
859.006	0.0335
857.988	0.03346
857.004	0.03462
855.985	0.03537
855	0.03541
854.015	0.03589
852.995	0.0358
852.008	0.0368
850.987	0.03705
850	0.03786
849.012	0.03867
847.99	0.03878
847.001	0.03983
846.012	0.04037
844.988	0.04083
843.998	0.0412
843.008	0.04253
841.983	0.04284
840.992	0.04335
840	0.04414
839.008	0.04518
838.015	0.04602
836.988	0.04604
835.995	0.04741
835.001	0.04851
834.007	0.04899
833.012	0.05032
832.017	0.05138
830.987	0.05258
829.991	0.05443
828.995	0.05477
827.998	0.05637
827.001	0.05753
826.003	0.05878
825.005	0.0603
824.007	0.06177
823.008	0.06343
822.009	0.06516
821.009	0.06644
820.009	0.06917
819.008	0.07029
818.007	0.07142
817.006	0.07396
816.004	0.0762
815.002	0.07772
813.999	0.07987
812.996	0.08304
811.993	0.08485
810.989	0.08735
809.985	0.09057
809.015	0.09333
808.01	0.09601
807.004	0.09867
805.998	0.10223
804.992	0.10552
803.985	0.10909
803.013	0.11279
802.006	0.11721
800.998	0.12033
799.989	0.12452
799.015	0.12824
798.006	0.13165
796.997	0.13554
795.987	0.13896
795.011	0.14294
794.001	0.14699
792.989	0.15066
792.013	0.1543
791.001	0.15896
789.989	0.16218
789.011	0.16508
787.998	0.1692
786.984	0.174
786.005	0.17695
784.991	0.1814
784.011	0.18515
782.996	0.1903
782.016	0.19392
781	0.19862
779.984	0.20315
779.002	0.20714
777.985	0.21184
777.003	0.21699
775.985	0.22111
775.002	0.22578
773.983	0.23201
773	0.23683
772.015	0.24265
770.996	0.24736
770.011	0.25249
768.99	0.25727
768.005	0.26233
766.983	0.26791
765.997	0.27274
765.01	0.27764
763.988	0.28299
763	0.28803
762.013	0.29283
760.989	0.29782
760	0.30348
759.011	0.30813
757.987	0.31322
756.997	0.31799
756.007	0.32349
755.017	0.32805
753.99	0.33261
752.999	0.33759
752.008	0.34185
751.016	0.34554
749.988	0.34982
748.996	0.35353
748.003	0.35757
747.01	0.36073
746.016	0.364
744.987	0.3674
743.992	0.37016
742.997	0.3737
742.002	0.37575
741.007	0.37788
740.011	0.38089
739.015	0.38323
737.983	0.38478
736.986	0.38658
735.989	0.38794
734.992	0.38988
733.994	0.39042
732.996	0.39198
731.997	0.39331
730.998	0.39393
729.999	0.39464
729	0.3947
728	0.39455
726.999	0.39499
725.999	0.39468
724.998	0.39347
723.996	0.3935
722.995	0.39237
721.993	0.39193
720.991	0.39033
719.988	0.38856
718.985	0.38743
718.017	0.38603
717.014	0.38425
716.01	0.38232
715.005	0.38033
714.001	0.37785
712.996	0.37579
711.99	0.37365
710.985	0.37066
710.014	0.36782
709.008	0.36531
708.001	0.36204
706.994	0.35922
705.987	0.35569
705.015	0.35309
704.007	0.34962
702.999	0.34689
701.99	0.34323
701.017	0.34007
700.008	0.33716
698.998	0.33399
697.988	0.33062
697.014	0.32806
696.003	0.32468
694.992	0.32167
694.017	0.31939
693.006	0.31637
691.994	0.3126
691.018	0.31039
690.005	0.30848
688.992	0.30631
688.015	0.30378
687.002	0.30198
685.988	0.29909
685.01	0.2963
683.995	0.29455
683.017	0.29224
682.001	0.29078
680.986	0.28893
680.006	0.28723
678.99	0.28573
678.01	0.28375
676.993	0.28218
676.013	0.28099
674.995	0.27959
674.014	0.27876
672.996	0.27754
672.014	0.27668
670.996	0.27524
670.013	0.27454
668.994	0.27305
668.011	0.27272
666.991	0.27157
666.007	0.27034
664.987	0.26924
664.002	0.2677
663.018	0.26721
661.996	0.26636
661.011	0.26536
659.989	0.26435
659.003	0.26291
658.017	0.26159
656.994	0.26
656.008	0.25806
654.984	0.257
653.997	0.25506
653.009	0.25357
651.985	0.25206
650.997	0.24982
650.008	0.24786
648.983	0.24616
647.994	0.24305
647.004	0.24149
646.015	0.23893
644.988	0.23665
643.998	0.23423
643.008	0.23179
642.017	0.22918
640.989	0.22634
639.998	0.22407
639.006	0.22171
638.015	0.21884
636.986	0.21596
635.993	0.21274
635	0.20951
634.008	0.20714
633.014	0.20391
631.984	0.20077
630.99	0.19767
629.996	0.19433
629.002	0.1912
628.007	0.18841
627.012	0.18575
626.017	0.18236
624.984	0.1798
623.989	0.17647
622.992	0.17358
621.996	0.17084
621	0.16815
620.003	0.16603
619.006	0.1633
618.008	0.16086
617.01	0.15825
616.012	0.15558
615.014	0.15362
614.016	0.15184
613.017	0.14932
612.018	0.14699
610.982	0.14499
609.982	0.14319
608.982	0.14126
607.982	0.13943
606.982	0.1374
606.018	0.13557
605.017	0.13381
604.016	0.13212
603.014	0.12988
602.013	0.12839
601.011	0.12665
600.008	0.12498
599.006	0.12322
598.003	0.12162
597	0.12009
595.997	0.11843
594.993	0.11697
593.99	0.11523
592.985	0.11358
592.018	0.11194
591.014	0.11041
590.009	0.10894
589.004	0.1075
587.998	0.1058
586.993	0.10442
585.987	0.10252
585.018	0.10135
584.012	0.09939
583.005	0.0981
581.998	0.09633
580.991	0.09479
579.983	0.09332
579.013	0.09154
578.005	0.08971
576.997	0.08835
575.989	0.08697
575.017	0.08541
574.008	0.08358
572.999	0.08199
571.99	0.08045
571.017	0.07911
570.008	0.07763
568.997	0.07629
567.987	0.07469
567.014	0.07342
566.003	0.07203
564.992	0.07082
564.018	0.06974
563.006	0.06858
561.994	0.06746
560.982	0.0662
560.007	0.06507
558.994	0.06406
557.982	0.06316
557.006	0.0621
555.993	0.06102
555.017	0.0602
554.003	0.05923
552.989	0.0581
552.012	0.05737
550.997	0.05653
549.982	0.05565
549.005	0.05492
547.99	0.05406
547.012	0.05317
545.996	0.05222
545.018	0.0517
544.002	0.05105
542.985	0.05024
542.006	0.0496
540.989	0.04913
540.01	0.04842
538.992	0.04797
538.012	0.0474
536.995	0.04701
536.014	0.04621
534.996	0.04576
534.015	0.0453
532.996	0.04496
532.015	0.04444
530.996	0.04402
530.014	0.04358
528.994	0.04314
528.012	0.04282
526.992	0.04245
526.009	0.04185
524.989	0.04162
524.006	0.04131
522.985	0.04084
522.001	0.04062
521.018	0.04025
519.996	0.03978
519.012	0.03965
517.99	0.0393
517.005	0.03911
515.982	0.03886
514.997	0.03878
514.012	0.03829
512.989	0.0383
512.003	0.03803
511.017	0.03785
509.994	0.03779
509.007	0.03753
507.983	0.03726
506.996	0.03729
506.009	0.0371
504.984	0.03703
503.997	0.03684
503.01	0.03687
501.984	0.03653
500.996	0.03656
500.008	0.03646

## Sheet: Fig. 2c
Wavelength	Abs
800	6.6691
799	6.39324
798	6.26809
797	6.47784
796	6.33173
795	6.38875
794	6.46635
793	6.26861
792	6.13653
791	6.32689
790	6.58617
789	6.17056
788	6.09456
787	6.29594
786	6.13218
785	6.00737
784	5.95535
783	5.89567
782	5.62611
781	5.876
780	6.0318
779	6.07049
778	5.93554
777	6.16535
776	6.63045
775	6.16119
774	5.98003
773	6.00471
772	5.87221
771	5.80493
770	5.9558
769	5.67985
768	6.08377
767	5.97119
766	5.93879
765	6.02934
764	5.94924
763	5.67483
762	5.65934
761	6.09157
760	5.86623
759	5.64036
758	5.7045
757	5.59953
756	5.75248
755	5.81435
754	5.70613
753	5.65303
752	5.72944
751	5.89977
750	5.91938
749	5.94002
748	5.77508
747	5.9133
746	5.75063
745	5.58815
744	5.65404
743	5.79908
742	5.77951
741	5.68154
740	5.61292
739	5.60994
738	5.61473
737	5.70029
736	5.81922
735	5.72058
734	5.67372
733	5.7316
732	5.78028
731	5.85128
730	5.82007
729	5.73821
728	5.78174
727	5.88586
726	6.04393
725	6.0457
724	6.04891
723	6.14508
722	6.13871
721	6.04253
720	6.20483
719	6.20222
718	6.29361
717	6.35658
716	6.5347
715	6.72984
714	6.78944
713	6.97349
712	7.14014
711	7.12514
710	7.18062
709	7.28402
708	7.40163
707	7.73539
706	7.7144
705	7.68852
704	7.84027
703	7.93098
702	7.98778
701	8.09252
700	8.16138
699	8.06245
698	8.10723
697	8.30085
696	8.33671
695	8.36915
694	8.43063
693	8.54056
692	8.61312
691	8.59352
690	8.68254
689	8.80972
688	8.86218
687	8.93874
686	8.97338
685	8.98008
684	9.14609
683	9.16186
682	9.16764
681	9.24906
680	9.2569
679	9.36939
678	9.49565
677	9.60323
676	9.78165
675	9.88528
674	9.86748
673	9.94512
672	10.09
671	10.2175
670	10.3704
669	10.4482
668	10.5295
667	10.6058
666	10.668
665	10.956
664	11.0985
663	11.2077
662	11.3233
661	11.4846
660	11.6633
659	11.8207
658	11.9332
657	12.0233
656	12.2229
655	12.5288
654	12.6656
653	12.7706
652	12.8552
651	13.0105
650	13.1834
649	13.39
648	13.4879
647	13.728
646	13.9256
645	14.0299
644	14.2558
643	14.5349
642	14.6344
641	14.7801
640	14.9746
639	15.1251
638	15.3272
637	15.5812
636	15.8066
635	16.0211
634	16.1262
633	16.403
632	16.7181
631	16.9788
630	17.172
629	17.364
628	17.6719
627	17.9019
626	18.1329
625	18.4061
624	18.711
623	18.9605
622	19.1695
621	19.4407
620	19.6499
619	19.9742
618	20.2578
617	20.4525
616	20.5809
615	20.8389
614	21.0178
613	21.3332
612	21.6315
611	21.8489
610	22.0794
609	22.3316
608	22.5437
607	22.7321
606	23.0142
605	23.2947
604	23.5285
603	23.76
602	24.0091
601	24.336
600	24.6099
599	24.8256
598	25.1189
597	25.4238
596	25.6435
595	25.9317
594	26.1883
593	26.4691
592	26.7941
591	27.0602
590	27.3907
589	27.7057
588	27.9745
587	28.2251
586	28.4927
585	28.768
584	29.0349
583	29.4156
582	29.7061
581	30.0529
580	30.321
579	30.6475
578	30.8972
577	31.1786
576	31.4881
575	31.8085
574	32.0614
573	32.3443
572	32.6454
571	32.9286
570	33.2332
569	33.4811
568	33.7566
567	33.979
566	34.2284
565	34.5365
564	34.7608
563	35.0452
562	34.8418
561	34.9845
560	35.1553
559	35.3617
558	35.6271
557	35.9131
556	36.1377
555	36.3259
554	36.5258
553	36.7436
552	36.9105
551	37.1881
550	37.3597
549	37.6593
548	37.7982
547	38.0519
546	38.2104
545	38.4221
544	38.6731
543	38.873
542	39.1006
541	39.3562
540	39.5977
539	39.837
538	40.0333
537	40.2625
536	40.521
535	40.7795
534	40.9963
533	41.3087
532	41.5253
531	41.7808
530	42.0549
529	42.3117
528	42.6176
527	42.9023
526	43.1605
525	43.4263
524	43.7079
523	43.9862
522	44.2811
521	44.5597
520	44.8631
519	45.1608
518	45.411
517	45.7226
516	46.0836
515	46.4119
514	46.6861
513	47.0081
512	47.3394
511	47.56
510	47.9048
509	48.2017
508	48.5354
507	48.7968
506	49.0703
505	49.3462
504	49.6012
503	49.7693
502	50.0143
501	50.1968
500	50.4772

## Sheet: Fig. 2d
Wavelength	CHP:CI:Y6 (1 wt%)	CHP:CI
1000	-818.011	-847.406
999	-817.44	-847.489
998	-821.728	-856.21
997	-819.07	-869.086
996	-819.797	-878.177
995	-808.801	-912.53
994	-814.88	-932.27
993	-827.983	-927.86
992	-858.87	-926.439
991	-874.068	-929.8
990	-877.467	-924.51
989	-881.209	-921.497
988	-875.795	-916.672
987	-881.861	-912.527
986	-879.886	-911.548
985	-877.929	-921.013
984	-870.844	-949.584
983	-864.3	-979.757
982	-872.892	-996.866
981	-898.519	-982.515
980	-917.899	-975.926
979	-923.044	-977.799
978	-926.845	-981.924
977	-930.114	-991.39
976	-933.692	-998.077
975	-938.173	-1005.36
974	-945.848	-1017.37
973	-954.828	-1028.18
972	-966.381	-1035.08
971	-977.285	-1040.02
970	-981.796	-1039.3
969	-995.071	-1048.29
968	-996.557	-1048.96
967	-1002.27	-1054.3
966	-1004.72	-1055.91
965	-1006.68	-1056.44
964	-1007.5	-1060.79
963	-1010.12	-1060.61
962	-1007.46	-1062.93
961	-1010.54	-1063.25
960	-1011.67	-1071.99
959	-1012.12	-1075.91
958	-1013.94	-1085
957	-1012.08	-1091.15
956	-1017.75	-1101.4
955	-1018.84	-1107
954	-1034.05	-1110.53
953	-1039.93	-1112.81
952	-1043.31	-1116.69
951	-1049.07	-1124.54
950	-1051.42	-1128.78
949	-1060.81	-1131.67
948	-1060.68	-1134.42
947	-1068.94	-1142.12
946	-1070.89	-1147.78
945	-1074	-1161.21
944	-1076.53	-1173.92
943	-1081.08	-1192.12
942	-1090.13	-1195.98
941	-1107.07	-1193.95
940	-1111.99	-1194.7
939	-1122.16	-1200.77
938	-1122.36	-1203.57
937	-1130.67	-1214.2
936	-1130.66	-1216.94
935	-1138.49	-1222.05
934	-1142.8	-1224.17
933	-1150.37	-1226.71
932	-1151.11	-1228.74
931	-1157.25	-1229.03
930	-1157.54	-1232.37
929	-1160.57	-1239.1
928	-1160.68	-1240.75
927	-1161.59	-1241.62
926	-1164.31	-1246.61
925	-1166.41	-1249.76
924	-1171.91	-1251.91
923	-1177.56	-1258.54
922	-1181.41	-1273.8
921	-1178.5	-1288.04
920	-1165.05	-1332.48
919	-1159.85	-1363.09
918	-1162.79	-1355.75
917	-1203.22	-1338.3
916	-1220.43	-1329.74
915	-1227.57	-1327.04
914	-1234.49	-1324.16
913	-1240.36	-1322.42
912	-1240.28	-1315.9
911	-1244.6	-1318.01
910	-1249.21	-1334.86
909	-1234.58	-1394.08
908	-1222.63	-1439.88
907	-1235.91	-1419.45
906	-1262.02	-1388.83
905	-1278.05	-1384.09
904	-1282.7	-1385.02
903	-1289.61	-1386.07
902	-1301.94	-1393.93
901	-1293.27	-1437.43
900	-1282.11	-1475.6
899	-1291.52	-1483.03
898	-1306.93	-1463.9
897	-1327.92	-1455.33
896	-1334.1	-1453.91
895	-1340.12	-1455.55
894	-1346.01	-1455.58
893	-1347.57	-1457.5
892	-1355.43	-1456.41
891	-1359.25	-1465.21
890	-1362.85	-1474.03
889	-1362.95	-1504.06
888	-1356.77	-1536.24
887	-1339.41	-1586.37
886	-1328.39	-1601.96
885	-1361.46	-1586.56
884	-1393.24	-1569.07
883	-1417.92	-1567
882	-1423.89	-1574.55
881	-1431.28	-1581.25
880	-1440.12	-1589.97
879	-1445.61	-1600.73
878	-1457.44	-1610.03
877	-1461.03	-1615.99
876	-1473.47	-1626.96
875	-1482.54	-1638.28
874	-1492.82	-1649.44
873	-1501.98	-1659.18
872	-1506.39	-1670.39
871	-1515.29	-1679.5
870	-1522.63	-1688.78
869	-1539.84	-1701.05
868	-1547.75	-1705.92
867	-1556.55	-1714.63
866	-1568.03	-1724.83
865	-1569.47	-1733.92
864	-1580.16	-1744.84
863	-1584.71	-1750.81
862	-1597.82	-1763.11
861	-1604.31	-1770.34
860	-1615.24	-1782.41
859	-1620.26	-1788.37
858	-1633.26	-1798.34
857	-1634.18	-1803.51
856	-1644.11	-1810.74
855	-1645.04	-1815.36
854	-1651.99	-1820.61
853	-1657.91	-1821.75
852	-1657.31	-1824.28
851	-1660.97	-1826.59
850	-1657.99	-1815.54
849	-1655.81	-1805.4
848	-1655.6	-1809.66
847	-1651.49	-1853.36
846	-1658.45	-1900.66
845	-1671.46	-1865.51
844	-1680.54	-1856.06
843	-1691.12	-1852.71
842	-1684.85	-1864.05
841	-1677.74	-1923.43
840	-1667.04	-1958.03
839	-1694.64	-1938.23
838	-1719.21	-1914.03
837	-1723.2	-1896.47
836	-1735.35	-1896.69
835	-1727.19	-1937.2
834	-1718.81	-1977.57
833	-1729.21	-1964.58
832	-1748.9	-1945.88
831	-1746.77	-1972.28
830	-1740.59	-2018.8
829	-1715.76	-2087.17
828	-1722.15	-2117.08
827	-1764.6	-2087
826	-1802.38	-2070.38
825	-1815.15	-2074.76
824	-1826.86	-2082.82
823	-1836.23	-2091.02
822	-1852.25	-2102.94
821	-1857.28	-2112.56
820	-1867.82	-2125.76
819	-1870.62	-2130.51
818	-1876.6	-2143.22
817	-1884.89	-2154.35
816	-1892.38	-2168.54
815	-1900.61	-2179.49
814	-1907.71	-2189.13
813	-1914.39	-2194.23
812	-1925.89	-2203.94
811	-1930.74	-2208.88
810	-1939.13	-2219.18
809	-1947.35	-2226.32
808	-1951.06	-2233.15
807	-1958.22	-2242.69
806	-1963.49	-2259.57
805	-1967.26	-2271.26
804	-1970.39	-2288.49
803	-1981.11	-2300.9
802	-1990.54	-2307.21
801	-2010.11	-2309.85
800	-2011.28	-2314.65
799	-2016.15	-2319.98
798	-2025.71	-2332.29
797	-2023.97	-2355.85
796	-2029.76	-2376.85
795	-2042.8	-2396.45
794	-2051.27	-2396.93
793	-2064.03	-2400.76
792	-2070.63	-2407.73
791	-2085.65	-2421.05
790	-2087.35	-2431.84
789	-2097.15	-2443.65
788	-2102.11	-2456.83
787	-2114.12	-2465.33
786	-2121.09	-2477
785	-2127.51	-2485.87
784	-2143.14	-2498.38
783	-2142.97	-2507.59
782	-2156.8	-2518.35
781	-2161.12	-2527.7
780	-2168.56	-2541.33
779	-2175.51	-2545.26
778	-2181.66	-2561.71
777	-2189.34	-2570.05
776	-2196.23	-2579.16
775	-2201.4	-2580.56
774	-2208.71	-2578.82
773	-2210.07	-2576.09
772	-2224.63	-2589.77
771	-2216.2	-2640
770	-2212.48	-2703.8
769	-2241.46	-2687.14
768	-2264.52	-2680.22
767	-2279.92	-2691.22
766	-2288.67	-2703.6
765	-2303.51	-2713.99
764	-2310.48	-2723.1
763	-2325.78	-2732.58
762	-2331.46	-2740.37
761	-2342.72	-2752.11
760	-2356.36	-2762.07
759	-2366.07	-2778.04
758	-2380.46	-2789.22
757	-2386.93	-2798.46
756	-2399.1	-2811.35
755	-2413.92	-2827.13
754	-2422.8	-2835.79
753	-2441.14	-2843.29
752	-2444.04	-2854.53
751	-2463.32	-2867.9
750	-2469.62	-2881.37
749	-2480.19	-2894.39
748	-2494.51	-2910.37
747	-2501.62	-2926.53
746	-2520.38	-2940.99
745	-2530.93	-2948.34
744	-2548.79	-2950.85
743	-2564.31	-2965.91
742	-2574.36	-2972.22
741	-2588.58	-2983.54
740	-2591.33	-2999.91
739	-2604.28	-3023.82
738	-2617.8	-3037.71
737	-2629.03	-3054.66
736	-2655.45	-3065.69
735	-2663.96	-3078.21
734	-2676.29	-3089.44
733	-2688.81	-3105.26
732	-2707	-3116.38
731	-2717.91	-3124.14
730	-2733.56	-3138.14
729	-2744.73	-3145.82
728	-2755.95	-3157.44
727	-2769.83	-3165.4
726	-2785.59	-3181
725	-2794.23	-3192.77
724	-2808.16	-3210.34
723	-2814.55	-3219.95
722	-2828.7	-3244.76
721	-2836.86	-3256.76
720	-2846.57	-3274.06
719	-2858.51	-3287.33
718	-2867.07	-3307.96
717	-2881.71	-3316.48
716	-2897.68	-3332.41
715	-2910.98	-3342.05
714	-2927.2	-3352.71
713	-2934.81	-3360.23
712	-2951.92	-3370.4
711	-2961.63	-3386.88
710	-2977.49	-3401.13
709	-2983.04	-3414.11
708	-3000.74	-3432.36
707	-3007.33	-3446.01
706	-3017.68	-3461.18
705	-3027.08	-3471.98
704	-3040.74	-3488.3
703	-3047.22	-3499.23
702	-3059.01	-3511.85
701	-3071.89	-3524.21
700	-3080.4	-3536.56
699	-3094.77	-3552.31
698	-3103.71	-3568.88
697	-3112.35	-3585.12
696	-3125.88	-3602.77
695	-3129.45	-3619.26
694	-3144.31	-3638.88
693	-3152.01	-3650.17
692	-3161	-3659.18
691	-3183.36	-3669.4
690	-3188.12	-3684.01
689	-3207.71	-3698.71
688	-3215.04	-3719.8
687	-3226.84	-3733.8
686	-3245.87	-3745.21
685	-3254.95	-3758.67
684	-3267.79	-3768.54
683	-3277.93	-3786.12
682	-3290.31	-3800.05
681	-3299.41	-3815.93
680	-3309.26	-3827.97
679	-3323.79	-3843.36
678	-3330.67	-3858.5
677	-3344.81	-3870.82
676	-3356.01	-3887.21
675	-3370.27	-3900.72
674	-3380.24	-3912.38
673	-3391.81	-3931.13
672	-3405.07	-3941.38
671	-3417.73	-3958.4
670	-3431.33	-3972.2
669	-3443.39	-3987.49
668	-3454.27	-3998.51
667	-3469.7	-4018.39
666	-3480.57	-4029.96
665	-3494.39	-4046.49
664	-3502.3	-4061.64
663	-3519.11	-4075.37
662	-3531.15	-4090.55
661	-3543.05	-4106.58
660	-3555.58	-4119.16
659	-3568.27	-4136.25
658	-3578.49	-4148.83
657	-3589.04	-4163.57
656	-3597.24	-4177.73
655	-3612.12	-4195.75
654	-3615.63	-4209.24
653	-3631.28	-4225.48
652	-3637.44	-4241.01
651	-3650.35	-4254.79
650	-3662.16	-4267.22
649	-3672.57	-4283.82
648	-3685.5	-4295.45
647	-3693.38	-4311.01
646	-3702.87	-4323.89
645	-3716.39	-4340.79
644	-3720.07	-4355.15
643	-3736.67	-4370.13
642	-3740.39	-4383.79
641	-3756.4	-4401.81
640	-3759.57	-4413.22
639	-3770.03	-4429.85
638	-3777.02	-4441.58
637	-3780.29	-4452.41
636	-3793.19	-4458.78
635	-3792.98	-4473.56
634	-3803.14	-4483.88
633	-3814.64	-4500.09
632	-3820.1	-4516.25
631	-3833.13	-4534.63
630	-3840.21	-4553.37
629	-3853.74	-4571.1
628	-3858.68	-4585.29
627	-3868.13	-4604.94
626	-3876.48	-4617.6
625	-3881.76	-4631.95
624	-3892	-4646.84
623	-3900	-4661.73
622	-3905.2	-4674.24
621	-3917.33	-4690.21
620	-3921.59	-4703.88
619	-3931.41	-4718.47
618	-3935.79	-4731.97
617	-3946.18	-4745.54
616	-3948.18	-4752.92
615	-3955.54	-4766.39
614	-3961.36	-4778.92
613	-3967.83	-4793.26
612	-3975.26	-4805.84
611	-3982.36	-4821.65
610	-3991.03	-4834.12
609	-3994.86	-4848.28
608	-4002.89	-4860.49
607	-4007.9	-4873.92
606	-4014.53	-4886.05
605	-4023.57	-4904.64
604	-4029.68	-4916.1
603	-4036.64	-4930.78
602	-4042.62	-4944.65
601	-4049.34	-4955.79
600	-4054.78	-4970.77
599	-4062.83	-4980.19
598	-4070.04	-4994.39
597	-4075.33	-5006.68
596	-4081.85	-5017.93
595	-4091.02	-5031.53
594	-4095.89	-5043.45
593	-4105.1	-5054.16
592	-4109.71	-5066.28
591	-4119.48	-5077.35
590	-4124.65	-5089.11
589	-4130.8	-5097.78
588	-4138.99	-5108.26
587	-4143.72	-5119.17
586	-4152.62	-5126.16
585	-4154.43	-5137.89
584	-4164.46	-5144.46
583	-4165.2	-5153.02
582	-4170.9	-5159.46
581	-4174.49	-5165.87
580	-4174.56	-5169.62
579	-4177.6	-5173.55
578	-4176.55	-5175.82
577	-4175.9	-5173.44
576	-4171.71	-5173.33
575	-4166.97	-5169.03
574	-4160.87	-5162.74
573	-4150.28	-5155.06
572	-4139.22	-5140.82
571	-4124.23	-5126.15
570	-4109.45	-5108.91
569	-4085.54	-5086.87
568	-4063.26	-5062.63
567	-4035.39	-5028.98
566	-4002.92	-4998.36
565	-3963.98	-4952.81
564	-3924.71	-4913.33
563	-3880.32	-4862.5
562	-3828.87	-4807.42
561	-3779	-4748.8
560	-3715.78	-4677.64
559	-3647.38	-4601.44
558	-3577.37	-4523.84
557	-3499.74	-4435
556	-3411.1	-4337.43
555	-3326.1	-4245.72
554	-3219.17	-4124.47
553	-3102.84	-3995.06
552	-2995.3	-3875.05
551	-2844.44	-3710.56
550	-2692.77	-3548.21
549	-2546.58	-3373.56
548	-2375.3	-3192.2
547	-2180.14	-2977.03
546	-1999.53	-2777.9
545	-1758.97	-2518.26
544	-1533.46	-2275.94
543	-1281.46	-1998.53
542	-990.511	-1677.34
541	-683.628	-1343.06
540	-342.712	-993.042
539	27.9126	-596.781
538	370.547	-213.021
537	808.737	279.341
536	1251.19	720.426
535	1686.77	1199.77
534	2162.18	1713.95
533	2651.66	2234.44
532	3136.51	2748.55
531	3716.93	3363.47
530	4232.19	3896
529	4827.9	4526.94
528	5286.83	5037.55
527	5877.75	5659.89
526	6402.9	6231.97
525	6982.51	6827.35
524	7519.7	7374.96
523	8040.69	7966.2
522	8590.44	8544.96
521	9224.75	9208.82
520	9817.81	9788.98
519	10434.3	10445
518	11053	11092.9
517	11735.4	11822.4
516	12408.6	12523.1
515	13162.1	13266.6
514	13856.3	14063.2
513	14676.9	14943.2
512	15463.8	15691.9
511	16419.4	16680.9
510	17298.6	17560.1
509	18207.5	18544.9
508	19069.3	19389.9
507	19996.5	20330.1
506	20778.8	21082.5
505	21754.3	22031.4
504	22472.9	22728.6
503	23292.1	23435.6
502	23930.6	24106.3
501	24589.5	24720.4
500	25162.9	25198.8

## Sheet: Fig. 2e
Wavelength	CHP:CI:ITIC-4F (1 wt%)	CHP:CI
1000	-807.334	-847.406
999	-804.844	-847.489
998	-814.894	-856.21
997	-821.338	-869.086
996	-825.841	-878.177
995	-827.358	-912.53
994	-828.515	-932.27
993	-835.871	-927.86
992	-854.058	-926.439
991	-870.358	-929.8
990	-871.518	-924.51
989	-873.679	-921.497
988	-864.89	-916.672
987	-865.75	-912.527
986	-864.133	-911.548
985	-873.962	-921.013
984	-882.112	-949.584
983	-882.95	-979.757
982	-883.435	-996.866
981	-895.718	-982.515
980	-911.007	-975.926
979	-916.271	-977.799
978	-920.365	-981.924
977	-926.54	-991.39
976	-930.551	-998.077
975	-935.578	-1005.36
974	-947.045	-1017.37
973	-953.769	-1028.18
972	-962.591	-1035.08
971	-972.668	-1040.02
970	-975.596	-1039.3
969	-989.758	-1048.29
968	-988.533	-1048.96
967	-996.348	-1054.3
966	-997.526	-1055.91
965	-998.919	-1056.44
964	-1000.03	-1060.79
963	-999.942	-1060.61
962	-998.924	-1062.93
961	-998.463	-1063.25
960	-1003.05	-1071.99
959	-1003.92	-1075.91
958	-1008.73	-1085
957	-1012.35	-1091.15
956	-1015.61	-1101.4
955	-1022.39	-1107
954	-1027.65	-1110.53
953	-1033.5	-1112.81
952	-1039.29	-1116.69
951	-1042.79	-1124.54
950	-1049.21	-1128.78
949	-1050.75	-1131.67
948	-1056.85	-1134.42
947	-1060.46	-1142.12
946	-1064.28	-1147.78
945	-1072.46	-1161.21
944	-1075.5	-1173.92
943	-1086.3	-1192.12
942	-1089.22	-1195.98
941	-1101.44	-1193.95
940	-1105.09	-1194.7
939	-1113.07	-1200.77
938	-1117.07	-1203.57
937	-1123.3	-1214.2
936	-1126.36	-1216.94
935	-1130.85	-1222.05
934	-1134.92	-1224.17
933	-1139.09	-1226.71
932	-1141.11	-1228.74
931	-1144.78	-1229.03
930	-1145.75	-1232.37
929	-1150.38	-1239.1
928	-1150.15	-1240.75
927	-1152.02	-1241.62
926	-1152.77	-1246.61
925	-1155.16	-1249.76
924	-1156.5	-1251.91
923	-1161.47	-1258.54
922	-1173.83	-1273.8
921	-1180.25	-1288.04
920	-1185.77	-1332.48
919	-1181.23	-1363.09
918	-1182.11	-1355.75
917	-1201.22	-1338.3
916	-1212.81	-1329.74
915	-1220.43	-1327.04
914	-1221.74	-1324.16
913	-1224.92	-1322.42
912	-1218.51	-1315.9
911	-1220.16	-1318.01
910	-1236.87	-1334.86
909	-1255.26	-1394.08
908	-1246.69	-1439.88
907	-1244.34	-1419.45
906	-1254.46	-1388.83
905	-1267.59	-1384.09
904	-1271.37	-1385.02
903	-1273.74	-1386.07
902	-1284.37	-1393.93
901	-1301.57	-1437.43
900	-1298.76	-1475.6
899	-1302.25	-1483.03
898	-1311.68	-1463.9
897	-1319.67	-1455.33
896	-1325.93	-1453.91
895	-1328.75	-1455.55
894	-1332.07	-1455.58
893	-1332.49	-1457.5
892	-1336.02	-1456.41
891	-1343.76	-1465.21
890	-1348.05	-1474.03
889	-1357.4	-1504.06
888	-1363.7	-1536.24
887	-1368.24	-1586.37
886	-1366.79	-1601.96
885	-1373.44	-1586.56
884	-1392.1	-1569.07
883	-1408.47	-1567
882	-1420.41	-1574.55
881	-1426.96	-1581.25
880	-1432.81	-1589.97
879	-1444.12	-1600.73
878	-1450.7	-1610.03
877	-1458.95	-1615.99
876	-1467.54	-1626.96
875	-1476.32	-1638.28
874	-1490.3	-1649.44
873	-1493.8	-1659.18
872	-1507.09	-1670.39
871	-1510.83	-1679.5
870	-1519.96	-1688.78
869	-1531.77	-1701.05
868	-1540.14	-1705.92
867	-1549.56	-1714.63
866	-1555.97	-1724.83
865	-1564.42	-1733.92
864	-1572.59	-1744.84
863	-1577.64	-1750.81
862	-1591.26	-1763.11
861	-1595.17	-1770.34
860	-1607.43	-1782.41
859	-1614.03	-1788.37
858	-1620.87	-1798.34
857	-1628.76	-1803.51
856	-1634.38	-1810.74
855	-1638.22	-1815.36
854	-1644.1	-1820.61
853	-1646.03	-1821.75
852	-1648.52	-1824.28
851	-1653.32	-1826.59
850	-1641.68	-1815.54
849	-1634.77	-1805.4
848	-1646.96	-1809.66
847	-1665.68	-1853.36
846	-1662.9	-1900.66
845	-1663.62	-1865.51
844	-1668.72	-1856.06
843	-1674.24	-1852.71
842	-1676.41	-1864.05
841	-1702.17	-1923.43
840	-1704.1	-1958.03
839	-1701.32	-1938.23
838	-1704.64	-1914.03
837	-1713.22	-1896.47
836	-1712.38	-1896.69
835	-1729.72	-1937.2
834	-1735.86	-1977.57
833	-1729.07	-1964.58
832	-1738.11	-1945.88
831	-1753.19	-1972.28
830	-1765.06	-2018.8
829	-1786.66	-2087.17
828	-1776.14	-2117.08
827	-1797.28	-2087
826	-1808.75	-2070.38
825	-1823.29	-2074.76
824	-1845.43	-2082.82
823	-1848.04	-2091.02
822	-1863.02	-2102.94
821	-1871.99	-2112.56
820	-1880.47	-2125.76
819	-1889.08	-2130.51
818	-1894.66	-2143.22
817	-1903.2	-2154.35
816	-1915.45	-2168.54
815	-1921.21	-2179.49
814	-1935.12	-2189.13
813	-1935.88	-2194.23
812	-1948.87	-2203.94
811	-1956.34	-2208.88
810	-1962.75	-2219.18
809	-1973.59	-2226.32
808	-1973.32	-2233.15
807	-1984.23	-2242.69
806	-1993.5	-2259.57
805	-1998.55	-2271.26
804	-2010.83	-2288.49
803	-2016.21	-2300.9
802	-2031.16	-2307.21
801	-2038.58	-2309.85
800	-2044.14	-2314.65
799	-2050.06	-2319.98
798	-2056.74	-2332.29
797	-2071.72	-2355.85
796	-2075.69	-2376.85
795	-2093.04	-2396.45
794	-2099.21	-2396.93
793	-2108.55	-2400.76
792	-2118.73	-2407.73
791	-2127.87	-2421.05
790	-2137.46	-2431.84
789	-2145	-2443.65
788	-2151.89	-2456.83
787	-2164.47	-2465.33
786	-2171.65	-2477
785	-2180.03	-2485.87
784	-2192.21	-2498.38
783	-2193.48	-2507.59
782	-2207.21	-2518.35
781	-2209.87	-2527.7
780	-2221.77	-2541.33
779	-2227.38	-2545.26
778	-2236.39	-2561.71
777	-2243.79	-2570.05
776	-2250.43	-2579.16
775	-2254.76	-2580.56
774	-2255.28	-2578.82
773	-2258.38	-2576.09
772	-2267.85	-2589.77
771	-2287.99	-2640
770	-2297.96	-2703.8
769	-2312.79	-2687.14
768	-2322.96	-2680.22
767	-2334.78	-2691.22
766	-2341.53	-2703.6
765	-2354.64	-2713.99
764	-2362.04	-2723.1
763	-2372.73	-2732.58
762	-2380.67	-2740.37
761	-2388.2	-2752.11
760	-2400.18	-2762.07
759	-2407.67	-2778.04
758	-2419.74	-2789.22
757	-2426.76	-2798.46
756	-2435.17	-2811.35
755	-2446.58	-2827.13
754	-2453.73	-2835.79
753	-2465.16	-2843.29
752	-2469.97	-2854.53
751	-2479.48	-2867.9
750	-2485.32	-2881.37
749	-2494.28	-2894.39
748	-2503.87	-2910.37
747	-2513.72	-2926.53
746	-2522.99	-2940.99
745	-2529.27	-2948.34
744	-2541.86	-2950.85
743	-2547.78	-2965.91
742	-2557.04	-2972.22
741	-2562.9	-2983.54
740	-2569.58	-2999.91
739	-2581.82	-3023.82
738	-2588.93	-3037.71
737	-2598.11	-3054.66
736	-2608.27	-3065.69
735	-2615.46	-3078.21
734	-2625	-3089.44
733	-2634.19	-3105.26
732	-2640.51	-3116.38
731	-2647.21	-3124.14
730	-2655.41	-3138.14
729	-2660.32	-3145.82
728	-2667.95	-3157.44
727	-2667	-3165.4
726	-2673.28	-3181
725	-2677.69	-3192.77
724	-2684.19	-3210.34
723	-2692.75	-3219.95
722	-2692.98	-3244.76
721	-2702.3	-3256.76
720	-2702.34	-3274.06
719	-2706.9	-3287.33
718	-2716.05	-3307.96
717	-2714.51	-3316.48
716	-2727.3	-3332.41
715	-2726.62	-3342.05
714	-2731.43	-3352.71
713	-2734.38	-3360.23
712	-2736.5	-3370.4
711	-2747.13	-3386.88
710	-2744.26	-3401.13
709	-2748.89	-3414.11
708	-2754.06	-3432.36
707	-2754.93	-3446.01
706	-2759.45	-3461.18
705	-2759.34	-3471.98
704	-2765.97	-3488.3
703	-2767.42	-3499.23
702	-2767.81	-3511.85
701	-2775.22	-3524.21
700	-2777.64	-3536.56
699	-2782.59	-3552.31
698	-2786.44	-3568.88
697	-2790.3	-3585.12
696	-2796.96	-3602.77
695	-2802.79	-3619.26
694	-2810.32	-3638.88
693	-2813.78	-3650.17
692	-2820.69	-3659.18
691	-2826.46	-3669.4
690	-2835.23	-3684.01
689	-2846.58	-3698.71
688	-2852.54	-3719.8
687	-2864.49	-3733.8
686	-2872.94	-3745.21
685	-2881.73	-3758.67
684	-2889.82	-3768.54
683	-2899.46	-3786.12
682	-2910.98	-3800.05
681	-2919.11	-3815.93
680	-2930.89	-3827.97
679	-2939.69	-3843.36
678	-2951.82	-3858.5
677	-2963.89	-3870.82
676	-2974.43	-3887.21
675	-2988.01	-3900.72
674	-2995.54	-3912.38
673	-3012.53	-3931.13
672	-3020.78	-3941.38
671	-3035.92	-3958.4
670	-3047.37	-3972.2
669	-3061.9	-3987.49
668	-3072.82	-3998.51
667	-3089.8	-4018.39
666	-3101.16	-4029.96
665	-3114.33	-4046.49
664	-3124.4	-4061.64
663	-3141.29	-4075.37
662	-3151.75	-4090.55
661	-3167.59	-4106.58
660	-3176.4	-4119.16
659	-3190.44	-4136.25
658	-3204.32	-4148.83
657	-3214.14	-4163.57
656	-3227.91	-4177.73
655	-3239.42	-4195.75
654	-3247.79	-4209.24
653	-3261.71	-4225.48
652	-3271.59	-4241.01
651	-3284.28	-4254.79
650	-3295.44	-4267.22
649	-3308.21	-4283.82
648	-3319.86	-4295.45
647	-3331.22	-4311.01
646	-3342.05	-4323.89
645	-3355.1	-4340.79
644	-3363.28	-4355.15
643	-3375.83	-4370.13
642	-3386.75	-4383.79
641	-3400.29	-4401.81
640	-3408.65	-4413.22
639	-3423.9	-4429.85
638	-3429.97	-4441.58
637	-3442.65	-4452.41
636	-3446.44	-4458.78
635	-3455.71	-4473.56
634	-3469.31	-4483.88
633	-3480.5	-4500.09
632	-3496.28	-4516.25
631	-3511.77	-4534.63
630	-3528.03	-4553.37
629	-3544.8	-4571.1
628	-3558.14	-4585.29
627	-3575.04	-4604.94
626	-3584.46	-4617.6
625	-3603.18	-4631.95
624	-3614.24	-4646.84
623	-3632.31	-4661.73
622	-3643.96	-4674.24
621	-3662.58	-4690.21
620	-3676.01	-4703.88
619	-3690.95	-4718.47
618	-3706.3	-4731.97
617	-3719.38	-4745.54
616	-3729.51	-4752.92
615	-3743.41	-4766.39
614	-3756.85	-4778.92
613	-3772.26	-4793.26
612	-3783	-4805.84
611	-3803.96	-4821.65
610	-3814.48	-4834.12
609	-3831.07	-4848.28
608	-3843.42	-4860.49
607	-3858.11	-4873.92
606	-3872.45	-4886.05
605	-3886.46	-4904.64
604	-3902.53	-4916.1
603	-3915.1	-4930.78
602	-3931.24	-4944.65
601	-3943.41	-4955.79
600	-3956.73	-4970.77
599	-3970	-4980.19
598	-3980.54	-4994.39
597	-3996.42	-5006.68
596	-4006.99	-5017.93
595	-4019.8	-5031.53
594	-4035.12	-5043.45
593	-4045.04	-5054.16
592	-4058.78	-5066.28
591	-4071.06	-5077.35
590	-4083.9	-5089.11
589	-4092.14	-5097.78
588	-4103.85	-5108.26
587	-4116.94	-5119.17
586	-4124.43	-5126.16
585	-4139.18	-5137.89
584	-4145.43	-5144.46
583	-4156.3	-5153.02
582	-4164.69	-5159.46
581	-4171.08	-5165.87
580	-4181.25	-5169.62
579	-4183.91	-5173.55
578	-4190.1	-5175.82
577	-4191.25	-5173.44
576	-4194.25	-5173.33
575	-4193.8	-5169.03
574	-4190.27	-5162.74
573	-4188.22	-5155.06
572	-4179.61	-5140.82
571	-4169.24	-5126.15
570	-4158.18	-5108.91
569	-4140.79	-5086.87
568	-4124.55	-5062.63
567	-4098.47	-5028.98
566	-4073.49	-4998.36
565	-4037.82	-4952.81
564	-4002.34	-4913.33
563	-3963.74	-4862.5
562	-3914.21	-4807.42
561	-3868.65	-4748.8
560	-3806.19	-4677.64
559	-3743.95	-4601.44
558	-3673.82	-4523.84
557	-3594.97	-4435
556	-3516.28	-4337.43
555	-3434.56	-4245.72
554	-3328.38	-4124.47
553	-3214.27	-3995.06
552	-3109.07	-3875.05
551	-2963.33	-3710.56
550	-2813.75	-3548.21
549	-2666.02	-3373.56
548	-2506.66	-3192.2
547	-2309.68	-2977.03
546	-2127.26	-2777.9
545	-1898.56	-2518.26
544	-1671.94	-2275.94
543	-1424.41	-1998.53
542	-1132.59	-1677.34
541	-838.189	-1343.06
540	-511.697	-993.042
539	-149.394	-596.781
538	191.061	-213.021
537	614.462	279.341
536	1041.48	720.426
535	1484.98	1199.77
534	1952.08	1713.95
533	2408.68	2234.44
532	2886.3	2748.55
531	3455.95	3363.47
530	3939.16	3896
529	4531.59	4526.94
528	4980.01	5037.55
527	5582.45	5659.89
526	6082.64	6231.97
525	6636.03	6827.35
524	7184.6	7374.96
523	7729.97	7966.2
522	8254.94	8544.96
521	8889.36	9208.82
520	9458.98	9788.98
519	10078.8	10445
518	10712.5	11092.9
517	11379.7	11822.4
516	12050.5	12523.1
515	12760.9	13266.6
514	13495.5	14063.2
513	14295.1	14943.2
512	15076.2	15691.9
511	16057.5	16680.9
510	16905.1	17560.1
509	17890.4	18544.9
508	18753.7	19389.9
507	19663.9	20330.1
506	20503.2	21082.5
505	21497.5	22031.4
504	22257.1	22728.6
503	23074.1	23435.6
502	23791.4	24106.3
501	24490.6	24720.4
500	25068.6	25198.8

## Sheet: Fig. 2f
Wavelength	CHP:CI:PC71BM (1 wt%)	CHP:CI
800	-1967.97	-2314.65
799	-1970.58	-2319.98
798	-1978.86	-2332.29
797	-1978.17	-2355.85
796	-1980.21	-2376.85
795	-1999.45	-2396.45
794	-2011.79	-2396.93
793	-2022.99	-2400.76
792	-2032.96	-2407.73
791	-2041.56	-2421.05
790	-2046.41	-2431.84
789	-2057.65	-2443.65
788	-2065.94	-2456.83
787	-2075.44	-2465.33
786	-2082.55	-2477
785	-2094.12	-2485.87
784	-2102.09	-2498.38
783	-2108.05	-2507.59
782	-2119.56	-2518.35
781	-2122.74	-2527.7
780	-2132.59	-2541.33
779	-2136.12	-2545.26
778	-2147.57	-2561.71
777	-2152.49	-2570.05
776	-2160.35	-2579.16
775	-2169.72	-2580.56
774	-2177.67	-2578.82
773	-2188.16	-2576.09
772	-2180.84	-2589.77
771	-2171.6	-2640
770	-2183.34	-2703.8
769	-2210.15	-2687.14
768	-2227.9	-2680.22
767	-2237.52	-2691.22
766	-2249.92	-2703.6
765	-2260.25	-2713.99
764	-2265.79	-2723.1
763	-2278.34	-2732.58
762	-2283.09	-2740.37
761	-2295.71	-2752.11
760	-2303.91	-2762.07
759	-2317.05	-2778.04
758	-2324.08	-2789.22
757	-2333.81	-2798.46
756	-2340.13	-2811.35
755	-2352.98	-2827.13
754	-2364.25	-2835.79
753	-2371.74	-2843.29
752	-2380.65	-2854.53
751	-2391.01	-2867.9
750	-2396.57	-2881.37
749	-2403.71	-2894.39
748	-2411.34	-2910.37
747	-2422.26	-2926.53
746	-2432	-2940.99
745	-2442.59	-2948.34
744	-2453.86	-2950.85
743	-2466.35	-2965.91
742	-2477.2	-2972.22
741	-2485.51	-2983.54
740	-2492.12	-2999.91
739	-2499.85	-3023.82
738	-2508.76	-3037.71
737	-2519.77	-3054.66
736	-2537.01	-3065.69
735	-2544.24	-3078.21
734	-2554.43	-3089.44
733	-2567.21	-3105.26
732	-2579.03	-3116.38
731	-2592.12	-3124.14
730	-2600.88	-3138.14
729	-2606.29	-3145.82
728	-2621.34	-3157.44
727	-2627.9	-3165.4
726	-2639.82	-3181
725	-2650.66	-3192.77
724	-2660.31	-3210.34
723	-2671.01	-3219.95
722	-2682.55	-3244.76
721	-2690.57	-3256.76
720	-2700.91	-3274.06
719	-2706.47	-3287.33
718	-2721.43	-3307.96
717	-2727.52	-3316.48
716	-2745.8	-3332.41
715	-2756.49	-3342.05
714	-2767.42	-3352.71
713	-2778.12	-3360.23
712	-2789.65	-3370.4
711	-2804.37	-3386.88
710	-2813.24	-3401.13
709	-2826.7	-3414.11
708	-2838.87	-3432.36
707	-2849.99	-3446.01
706	-2857.41	-3461.18
705	-2867.81	-3471.98
704	-2880.01	-3488.3
703	-2885.01	-3499.23
702	-2899.32	-3511.85
701	-2911.07	-3524.21
700	-2919.1	-3536.56
699	-2932.52	-3552.31
698	-2944.36	-3568.88
697	-2955.36	-3585.12
696	-2963.77	-3602.77
695	-2974.66	-3619.26
694	-2988.14	-3638.88
693	-2997.14	-3650.17
692	-3009	-3659.18
691	-3020.53	-3669.4
690	-3037.45	-3684.01
689	-3048.48	-3698.71
688	-3056.03	-3719.8
687	-3073.63	-3733.8
686	-3082.98	-3745.21
685	-3101.79	-3758.67
684	-3104.77	-3768.54
683	-3121.46	-3786.12
682	-3130.41	-3800.05
681	-3141.84	-3815.93
680	-3152.09	-3827.97
679	-3161.49	-3843.36
678	-3177.47	-3858.5
677	-3186.04	-3870.82
676	-3202.85	-3887.21
675	-3209.6	-3900.72
674	-3219.93	-3912.38
673	-3235.5	-3931.13
672	-3240.3	-3941.38
671	-3258.64	-3958.4
670	-3265.29	-3972.2
669	-3286.48	-3987.49
668	-3288.73	-3998.51
667	-3307.04	-4018.39
666	-3317.96	-4029.96
665	-3330.91	-4046.49
664	-3344.3	-4061.64
663	-3354.84	-4075.37
662	-3369.22	-4090.55
661	-3382.2	-4106.58
660	-3390.54	-4119.16
659	-3407.79	-4136.25
658	-3414.01	-4148.83
657	-3430.38	-4163.57
656	-3440.97	-4177.73
655	-3453.46	-4195.75
654	-3462.34	-4209.24
653	-3470.56	-4225.48
652	-3487.62	-4241.01
651	-3498.07	-4254.79
650	-3507.85	-4267.22
649	-3526.95	-4283.82
648	-3531.84	-4295.45
647	-3550.3	-4311.01
646	-3558.74	-4323.89
645	-3577.18	-4340.79
644	-3583.28	-4355.15
643	-3601.3	-4370.13
642	-3608.01	-4383.79
641	-3622.71	-4401.81
640	-3635.6	-4413.22
639	-3645.36	-4429.85
638	-3659.65	-4441.58
637	-3665.67	-4452.41
636	-3673.4	-4458.78
635	-3682.97	-4473.56
634	-3694.52	-4483.88
633	-3707.42	-4500.09
632	-3720.01	-4516.25
631	-3737.33	-4534.63
630	-3750.02	-4553.37
629	-3768.2	-4571.1
628	-3778.76	-4585.29
627	-3793.27	-4604.94
626	-3805.5	-4617.6
625	-3818.35	-4631.95
624	-3832.27	-4646.84
623	-3844.14	-4661.73
622	-3856.02	-4674.24
621	-3870.07	-4690.21
620	-3880.07	-4703.88
619	-3895.1	-4718.47
618	-3906.18	-4731.97
617	-3920.11	-4745.54
616	-3925.98	-4752.92
615	-3937.69	-4766.39
614	-3948.63	-4778.92
613	-3962.75	-4793.26
612	-3974.09	-4805.84
611	-3986.01	-4821.65
610	-3999.9	-4834.12
609	-4012.51	-4848.28
608	-4022.85	-4860.49
607	-4035.1	-4873.92
606	-4045.61	-4886.05
605	-4061.43	-4904.64
604	-4072.99	-4916.1
603	-4086.86	-4930.78
602	-4096.74	-4944.65
601	-4109.09	-4955.79
600	-4121.23	-4970.77
599	-4132.42	-4980.19
598	-4145.63	-4994.39
597	-4156.21	-5006.68
596	-4166.5	-5017.93
595	-4178.75	-5031.53
594	-4190.88	-5043.45
593	-4200.87	-5054.16
592	-4213.93	-5066.28
591	-4224.04	-5077.35
590	-4233.27	-5089.11
589	-4247.49	-5097.78
588	-4255.29	-5108.26
587	-4266.43	-5119.17
586	-4275.14	-5126.16
585	-4284.3	-5137.89
584	-4296.53	-5144.46
583	-4301.51	-5153.02
582	-4311.17	-5159.46
581	-4316.89	-5165.87
580	-4323.3	-5169.62
579	-4328.19	-5173.55
578	-4330.58	-5175.82
577	-4333.73	-5173.44
576	-4331.46	-5173.33
575	-4334	-5169.03
574	-4328.14	-5162.74
573	-4322.48	-5155.06
572	-4316.78	-5140.82
571	-4302.87	-5126.15
570	-4290.83	-5108.91
569	-4273.95	-5086.87
568	-4255.39	-5062.63
567	-4229.56	-5028.98
566	-4203.46	-4998.36
565	-4168.44	-4952.81
564	-4133.17	-4913.33
563	-4093.93	-4862.5
562	-4046.23	-4807.42
561	-3996.38	-4748.8
560	-3937.48	-4677.64
559	-3874.14	-4601.44
558	-3806.22	-4523.84
557	-3729.19	-4435
556	-3646.02	-4337.43
555	-3568.66	-4245.72
554	-3463.77	-4124.47
553	-3352.9	-3995.06
552	-3247.8	-3875.05
551	-3108.01	-3710.56
550	-2967.84	-3548.21
549	-2815.87	-3373.56
548	-2659.33	-3192.2
547	-2464.07	-2977.03
546	-2288.06	-2777.9
545	-2061.46	-2518.26
544	-1836.47	-2275.94
543	-1600.4	-1998.53
542	-1303.12	-1677.34
541	-1013.41	-1343.06
540	-692.768	-993.042
539	-332.754	-596.781
538	15.6308	-213.021
537	443.901	279.341
536	853.758	720.426
535	1291.7	1199.77
534	1753.49	1713.95
533	2213.01	2234.44
532	2697.96	2748.55
531	3256.45	3363.47
530	3757.69	3896
529	4323.93	4526.94
528	4797.21	5037.55
527	5376.02	5659.89
526	5889.45	6231.97
525	6447.28	6827.35
524	6963.36	7374.96
523	7529.69	7966.2
522	8058.74	8544.96
521	8701.96	9208.82
520	9260.7	9788.98
519	9888.87	10445
518	10518.6	11092.9
517	11218.9	11822.4
516	11897.5	12523.1
515	12629.3	13266.6
514	13423.7	14063.2
513	14210.6	14943.2
512	15010.6	15691.9
511	15965.1	16680.9
510	16862.3	17560.1
509	17861.9	18544.9
508	18714.2	19389.9
507	19718.4	20330.1
506	20480.4	21082.5
505	21523.1	22031.4
504	22273.4	22728.6
503	23079.2	23435.6
502	23803.9	24106.3
501	24521.9	24720.4
500	25126.6	25198.8

## Sheet: Fig. 2g
Wavelength	CHP:CI:Y6 (5 wt%)	CHP:CI
1000	-810.778	-847.406
999	-670.958	-847.489
998	-674.872	-856.21
997	-676.577	-869.086
996	-678.874	-878.177
995	-680.4	-912.53
994	-685.232	-932.27
993	-707.255	-927.86
992	-715.872	-926.439
991	-719.373	-929.8
990	-718.53	-924.51
989	-714.263	-921.497
988	-713.25	-916.672
987	-713.648	-912.527
986	-720.691	-911.548
985	-724.129	-921.013
984	-721.593	-949.584
983	-728.405	-979.757
982	-741.184	-996.866
981	-751.386	-982.515
980	-756.121	-975.926
979	-759.102	-977.799
978	-764.354	-981.924
977	-766.277	-991.39
976	-772.938	-998.077
975	-777.513	-1005.36
974	-784.939	-1017.37
973	-794.703	-1028.18
972	-800.197	-1035.08
971	-805.893	-1040.02
970	-812.736	-1039.3
969	-815.178	-1048.29
968	-819.353	-1048.96
967	-819.665	-1054.3
966	-822.534	-1055.91
965	-820.353	-1056.44
964	-824.875	-1060.79
963	-824.362	-1060.61
962	-824.582	-1062.93
961	-827.341	-1063.25
960	-828.925	-1071.99
959	-830.862	-1075.91
958	-832.761	-1085
957	-837.334	-1091.15
956	-839.944	-1101.4
955	-846.625	-1107
954	-851.687	-1110.53
953	-855.3	-1112.81
952	-859.491	-1116.69
951	-861.532	-1124.54
950	-867.46	-1128.78
949	-870.28	-1131.67
948	-874.714	-1134.42
947	-877.418	-1142.12
946	-883.372	-1147.78
945	-887.961	-1161.21
944	-893.198	-1173.92
943	-897.885	-1192.12
942	-905.84	-1195.98
941	-911.307	-1193.95
940	-917.531	-1194.7
939	-921.109	-1200.77
938	-927.234	-1203.57
937	-929.302	-1214.2
936	-934.316	-1216.94
935	-938.436	-1222.05
934	-941.45	-1224.17
933	-940.408	-1226.71
932	-944.98	-1228.74
931	-946.702	-1229.03
930	-948.375	-1232.37
929	-951.191	-1239.1
928	-950.96	-1240.75
927	-951.461	-1241.62
926	-953.711	-1246.61
925	-955.743	-1249.76
924	-961.643	-1251.91
923	-965.986	-1258.54
922	-970.696	-1273.8
921	-974.231	-1288.04
920	-971.669	-1332.48
919	-978.084	-1363.09
918	-991.787	-1355.75
917	-1001.21	-1338.3
916	-1005.25	-1329.74
915	-1010.81	-1327.04
914	-1006.79	-1324.16
913	-1004.94	-1322.42
912	-1007.84	-1315.9
911	-1020.89	-1318.01
910	-1028.64	-1334.86
909	-1019.47	-1394.08
908	-1028.74	-1439.88
907	-1036.8	-1419.45
906	-1044.47	-1388.83
905	-1046.6	-1384.09
904	-1046.3	-1385.02
903	-1058.97	-1386.07
902	-1067.03	-1393.93
901	-1064.09	-1437.43
900	-1064.88	-1475.6
899	-1071.8	-1483.03
898	-1081.22	-1463.9
897	-1084.4	-1455.33
896	-1086.88	-1453.91
895	-1085.8	-1455.55
894	-1086.29	-1455.58
893	-1089.63	-1457.5
892	-1088.28	-1456.41
891	-1097.32	-1465.21
890	-1100.45	-1474.03
889	-1106.87	-1504.06
888	-1100.82	-1536.24
887	-1098.23	-1586.37
886	-1105.55	-1601.96
885	-1118.15	-1586.56
884	-1131.34	-1569.07
883	-1134.15	-1567
882	-1135.55	-1574.55
881	-1140.5	-1581.25
880	-1142.81	-1589.97
879	-1148.59	-1600.73
878	-1152.53	-1610.03
877	-1155.53	-1615.99
876	-1159.03	-1626.96
875	-1162.26	-1638.28
874	-1167.27	-1649.44
873	-1168.68	-1659.18
872	-1172.68	-1670.39
871	-1178.22	-1679.5
870	-1182.01	-1688.78
869	-1185.51	-1701.05
868	-1191.07	-1705.92
867	-1191.84	-1714.63
866	-1196.91	-1724.83
865	-1197.29	-1733.92
864	-1200.33	-1744.84
863	-1203.97	-1750.81
862	-1208.35	-1763.11
861	-1214.23	-1770.34
860	-1213.25	-1782.41
859	-1221.7	-1788.37
858	-1219.07	-1798.34
857	-1225.3	-1803.51
856	-1222.69	-1810.74
855	-1227.75	-1815.36
854	-1225.87	-1820.61
853	-1224.05	-1821.75
852	-1224.46	-1824.28
851	-1217.98	-1826.59
850	-1210.81	-1815.54
849	-1212.73	-1805.4
848	-1220.81	-1809.66
847	-1225.99	-1853.36
846	-1224.21	-1900.66
845	-1227.34	-1865.51
844	-1222.79	-1856.06
843	-1227.98	-1852.71
842	-1241.91	-1864.05
841	-1248.89	-1923.43
840	-1249.47	-1958.03
839	-1256.15	-1938.23
838	-1253.67	-1914.03
837	-1261.07	-1896.47
836	-1270.19	-1896.69
835	-1277.19	-1937.2
834	-1274.46	-1977.57
833	-1273.62	-1964.58
832	-1285.9	-1945.88
831	-1298.05	-1972.28
830	-1308.67	-2018.8
829	-1304.83	-2087.17
828	-1318.66	-2117.08
827	-1329.99	-2087
826	-1346.08	-2070.38
825	-1357.48	-2074.76
824	-1366.02	-2082.82
823	-1376.42	-2091.02
822	-1381.3	-2102.94
821	-1390.46	-2112.56
820	-1394.84	-2125.76
819	-1403.44	-2130.51
818	-1408.23	-2143.22
817	-1419.55	-2154.35
816	-1425.5	-2168.54
815	-1431.96	-2179.49
814	-1439.8	-2189.13
813	-1448.41	-2194.23
812	-1453.54	-2203.94
811	-1458.98	-2208.88
810	-1465.87	-2219.18
809	-1469.64	-2226.32
808	-1476.18	-2233.15
807	-1480.59	-2242.69
806	-1485.72	-2259.57
805	-1495.37	-2271.26
804	-1502.07	-2288.49
803	-1516.14	-2300.9
802	-1522.73	-2307.21
801	-1531.28	-2309.85
800	-1531.16	-2314.65
799	-1537.06	-2319.98
798	-1545.31	-2332.29
797	-1548.9	-2355.85
796	-1561.03	-2376.85
795	-1568.81	-2396.45
794	-1582.44	-2396.93
793	-1591.36	-2400.76
792	-1597.35	-2407.73
791	-1604.73	-2421.05
790	-1607.33	-2431.84
789	-1617.43	-2443.65
788	-1626.81	-2456.83
787	-1632.09	-2465.33
786	-1641.67	-2477
785	-1645.56	-2485.87
784	-1657.67	-2498.38
783	-1661.33	-2507.59
782	-1665.09	-2518.35
781	-1675.38	-2527.7
780	-1680.54	-2541.33
779	-1686.31	-2545.26
778	-1694.93	-2561.71
777	-1701.66	-2570.05
776	-1704.03	-2579.16
775	-1708.99	-2580.56
774	-1711.85	-2578.82
773	-1718.66	-2576.09
772	-1727.07	-2589.77
771	-1747.74	-2640
770	-1754.12	-2703.8
769	-1763.73	-2687.14
768	-1774.19	-2680.22
767	-1784.4	-2691.22
766	-1792.99	-2703.6
765	-1801.63	-2713.99
764	-1811.32	-2723.1
763	-1819.42	-2732.58
762	-1830	-2740.37
761	-1838.57	-2752.11
760	-1848.65	-2762.07
759	-1858.97	-2778.04
758	-1869.57	-2789.22
757	-1875.64	-2798.46
756	-1886.93	-2811.35
755	-1895.29	-2827.13
754	-1902.74	-2835.79
753	-1912.84	-2843.29
752	-1923.33	-2854.53
751	-1934.8	-2867.9
750	-1946.33	-2881.37
749	-1955.45	-2894.39
748	-1969.18	-2910.37
747	-1979.3	-2926.53
746	-1992.12	-2940.99
745	-1999.83	-2948.34
744	-2012.44	-2950.85
743	-2019.41	-2965.91
742	-2032.24	-2972.22
741	-2037.7	-2983.54
740	-2051.98	-2999.91
739	-2061.73	-3023.82
738	-2079.13	-3037.71
737	-2094.27	-3054.66
736	-2108.81	-3065.69
735	-2114.26	-3078.21
734	-2129.82	-3089.44
733	-2138.63	-3105.26
732	-2149.14	-3116.38
731	-2166.11	-3124.14
730	-2172.03	-3138.14
729	-2184.68	-3145.82
728	-2196.69	-3157.44
727	-2205.89	-3165.4
726	-2219.11	-3181
725	-2227.59	-3192.77
724	-2241.08	-3210.34
723	-2248.53	-3219.95
722	-2259.58	-3244.76
721	-2271.19	-3256.76
720	-2279.1	-3274.06
719	-2292.1	-3287.33
718	-2303.17	-3307.96
717	-2315.24	-3316.48
716	-2327.72	-3332.41
715	-2342.71	-3342.05
714	-2352.8	-3352.71
713	-2370.56	-3360.23
712	-2380.11	-3370.4
711	-2393.31	-3386.88
710	-2400.43	-3401.13
709	-2414.55	-3414.11
708	-2426.87	-3432.36
707	-2431.77	-3446.01
706	-2440.53	-3461.18
705	-2450.86	-3471.98
704	-2461.32	-3488.3
703	-2474.58	-3499.23
702	-2482.06	-3511.85
701	-2496.93	-3524.21
700	-2503.55	-3536.56
699	-2517.73	-3552.31
698	-2527.98	-3568.88
697	-2540.54	-3585.12
696	-2549.18	-3602.77
695	-2564.23	-3619.26
694	-2575.83	-3638.88
693	-2586.5	-3650.17
692	-2595.98	-3659.18
691	-2610.36	-3669.4
690	-2620.73	-3684.01
689	-2639.06	-3698.71
688	-2650.68	-3719.8
687	-2662.87	-3733.8
686	-2674.37	-3745.21
685	-2687.63	-3758.67
684	-2697.83	-3768.54
683	-2711.84	-3786.12
682	-2720.55	-3800.05
681	-2737.4	-3815.93
680	-2746.71	-3827.97
679	-2762.23	-3843.36
678	-2775.25	-3858.5
677	-2788.06	-3870.82
676	-2799.41	-3887.21
675	-2813.23	-3900.72
674	-2827.31	-3912.38
673	-2839.98	-3931.13
672	-2852.91	-3941.38
671	-2868	-3958.4
670	-2880.18	-3972.2
669	-2896.3	-3987.49
668	-2908.6	-3998.51
667	-2923.27	-4018.39
666	-2936.61	-4029.96
665	-2952.84	-4046.49
664	-2969.76	-4061.64
663	-2984.83	-4075.37
662	-2997.86	-4090.55
661	-3012.71	-4106.58
660	-3025.58	-4119.16
659	-3039.36	-4136.25
658	-3055.14	-4148.83
657	-3070.13	-4163.57
656	-3081.4	-4177.73
655	-3096.43	-4195.75
654	-3110.63	-4209.24
653	-3127.05	-4225.48
652	-3140.33	-4241.01
651	-3153.25	-4254.79
650	-3167.88	-4267.22
649	-3183.77	-4283.82
648	-3199.92	-4295.45
647	-3211.66	-4311.01
646	-3231.74	-4323.89
645	-3245.41	-4340.79
644	-3259.46	-4355.15
643	-3276.35	-4370.13
642	-3290.73	-4383.79
641	-3306.88	-4401.81
640	-3320.74	-4413.22
639	-3333.62	-4429.85
638	-3347.58	-4441.58
637	-3353.98	-4452.41
636	-3365.22	-4458.78
635	-3376.37	-4473.56
634	-3394.67	-4483.88
633	-3411.41	-4500.09
632	-3431.19	-4516.25
631	-3450.61	-4534.63
630	-3471.37	-4553.37
629	-3489.27	-4571.1
628	-3505.28	-4585.29
627	-3522.3	-4604.94
626	-3538.44	-4617.6
625	-3554.92	-4631.95
624	-3573.72	-4646.84
623	-3590.75	-4661.73
622	-3609.49	-4674.24
621	-3627.71	-4690.21
620	-3648.92	-4703.88
619	-3665.05	-4718.47
618	-3680.04	-4731.97
617	-3694.06	-4745.54
616	-3709.8	-4752.92
615	-3725.49	-4766.39
614	-3745.09	-4778.92
613	-3758.74	-4793.26
612	-3779.11	-4805.84
611	-3796.33	-4821.65
610	-3811.73	-4834.12
609	-3828.75	-4848.28
608	-3848.62	-4860.49
607	-3866.18	-4873.92
606	-3884.95	-4886.05
605	-3906.33	-4904.64
604	-3926.74	-4916.1
603	-3944.06	-4930.78
602	-3966.73	-4944.65
601	-3982.42	-4955.79
600	-4005.98	-4970.77
599	-4025.69	-4980.19
598	-4046.68	-4994.39
597	-4065.51	-5006.68
596	-4088	-5017.93
595	-4108.34	-5031.53
594	-4134.82	-5043.45
593	-4152.97	-5054.16
592	-4174.81	-5066.28
591	-4198.7	-5077.35
590	-4221.42	-5089.11
589	-4240.42	-5097.78
588	-4267.49	-5108.26
587	-4288.48	-5119.17
586	-4313.38	-5126.16
585	-4338.51	-5137.89
584	-4361.28	-5144.46
583	-4381.61	-5153.02
582	-4407.96	-5159.46
581	-4428.72	-5165.87
580	-4450.76	-5169.62
579	-4468.62	-5173.55
578	-4490.29	-5175.82
577	-4508.49	-5173.44
576	-4528.9	-5173.33
575	-4543.39	-5169.03
574	-4560.79	-5162.74
573	-4574.19	-5155.06
572	-4583.96	-5140.82
571	-4593.42	-5126.15
570	-4598.66	-5108.91
569	-4601.78	-5086.87
568	-4600.5	-5062.63
567	-4598.06	-5028.98
566	-4590.64	-4998.36
565	-4578.18	-4952.81
564	-4566.01	-4913.33
563	-4542.72	-4862.5
562	-4516	-4807.42
561	-4489.5	-4748.8
560	-4451.87	-4677.64
559	-4409.79	-4601.44
558	-4355.67	-4523.84
557	-4305.26	-4435
556	-4240.01	-4337.43
555	-4172.46	-4245.72
554	-4097.54	-4124.47
553	-4016.45	-3995.06
552	-3908.56	-3875.05
551	-3810.39	-3710.56
550	-3693.92	-3548.21
549	-3578.04	-3373.56
548	-3443.77	-3192.2
547	-3285.06	-2977.03
546	-3106.98	-2777.9
545	-2913.23	-2518.26
544	-2672.48	-2275.94
543	-2470.22	-1998.53
542	-2187.21	-1677.34
541	-1915.66	-1343.06
540	-1589.48	-993.042
539	-1250.25	-596.781
538	-893.329	-213.021
537	-530.668	279.341
536	-81.1166	720.426
535	339.695	1199.77
534	818.201	1713.95
533	1333.85	2234.44
532	1866.87	2748.55
531	2417.24	3363.47
530	2966.16	3896
529	3498.53	4526.94
528	4038.05	5037.55
527	4629.61	5659.89
526	5219.17	6231.97
525	5762.58	6827.35
524	6365.85	7374.96
523	6911.28	7966.2
522	7517.88	8544.96
521	8137.36	9208.82
520	8811.03	9788.98
519	9395.89	10445
518	10085.5	11092.9
517	10803.5	11822.4
516	11563.8	12523.1
515	12338.2	13266.6
514	13135.4	14063.2
513	14116.1	14943.2
512	14983.1	15691.9
511	16020.1	16680.9
510	16963.1	17560.1
509	18057.1	18544.9
508	19085.5	19389.9
507	20136.1	20330.1
506	21017.1	21082.5
505	22093.2	22031.4
504	23046	22728.6
503	23879.9	23435.6
502	24635.5	24106.3
501	25409.3	24720.4
500	26028	25198.8

## Sheet: Fig. 2h
Wavelength	CHP:CI:ITIC-4F (5 wt%)	CHP:CI
1000	-1007.6	-847.406
999	-820.923	-847.489
998	-823.487	-856.21
997	-821.832	-869.086
996	-815.038	-878.177
995	-819.402	-912.53
994	-829.891	-932.27
993	-857.818	-927.86
992	-870.733	-926.439
991	-875.036	-929.8
990	-875.685	-924.51
989	-871.214	-921.497
988	-871.351	-916.672
987	-872.105	-912.527
986	-874.287	-911.548
985	-869.171	-921.013
984	-864.419	-949.584
983	-875.64	-979.757
982	-894.739	-996.866
981	-911.652	-982.515
980	-915.198	-975.926
979	-919.588	-977.799
978	-923.752	-981.924
977	-926.015	-991.39
976	-932.121	-998.077
975	-938.648	-1005.36
974	-947.459	-1017.37
973	-956.074	-1028.18
972	-966.305	-1035.08
971	-969.61	-1040.02
970	-981.351	-1039.3
969	-984.626	-1048.29
968	-989.101	-1048.96
967	-990.73	-1054.3
966	-990.675	-1055.91
965	-992.044	-1056.44
964	-993.785	-1060.79
963	-991.708	-1060.61
962	-993.532	-1062.93
961	-993.458	-1063.25
960	-995.812	-1071.99
959	-995.218	-1075.91
958	-996.32	-1085
957	-998.856	-1091.15
956	-1006.04	-1101.4
955	-1013.69	-1107
954	-1018.9	-1110.53
953	-1023.91	-1112.81
952	-1026.94	-1116.69
951	-1031.47	-1124.54
950	-1036.75	-1128.78
949	-1041.43	-1131.67
948	-1044.26	-1134.42
947	-1047.08	-1142.12
946	-1050.61	-1147.78
945	-1050.7	-1161.21
944	-1059.01	-1173.92
943	-1069.43	-1192.12
942	-1082.63	-1195.98
941	-1086.44	-1193.95
940	-1094.03	-1194.7
939	-1097.43	-1200.77
938	-1100.97	-1203.57
937	-1105.72	-1214.2
936	-1108.17	-1216.94
935	-1114.57	-1222.05
934	-1116.64	-1224.17
933	-1121.92	-1226.71
932	-1121.59	-1228.74
931	-1126.29	-1229.03
930	-1126.44	-1232.37
929	-1127.16	-1239.1
928	-1126.7	-1240.75
927	-1129.58	-1241.62
926	-1132.33	-1246.61
925	-1134.35	-1249.76
924	-1139.16	-1251.91
923	-1142.57	-1258.54
922	-1143.02	-1273.8
921	-1135.28	-1288.04
920	-1124.08	-1332.48
919	-1136.7	-1363.09
918	-1161.97	-1355.75
917	-1183.45	-1338.3
916	-1185.62	-1329.74
915	-1193.37	-1327.04
914	-1192.5	-1324.16
913	-1195.07	-1322.42
912	-1199.83	-1315.9
911	-1204.35	-1318.01
910	-1188.48	-1334.86
909	-1180.06	-1394.08
908	-1203.5	-1439.88
907	-1222.21	-1419.45
906	-1231.47	-1388.83
905	-1238.09	-1384.09
904	-1239.5	-1385.02
903	-1250.02	-1386.07
902	-1239.62	-1393.93
901	-1237.27	-1437.43
900	-1246.91	-1475.6
899	-1264.8	-1483.03
898	-1276.75	-1463.9
897	-1281.24	-1455.33
896	-1289.27	-1453.91
895	-1288.62	-1455.55
894	-1292.66	-1455.58
893	-1296.95	-1457.5
892	-1302.58	-1456.41
891	-1306.59	-1465.21
890	-1305.72	-1474.03
889	-1298.24	-1504.06
888	-1283.3	-1536.24
887	-1285.75	-1586.37
886	-1308.45	-1601.96
885	-1335.35	-1586.56
884	-1360.51	-1569.07
883	-1362.88	-1567
882	-1370	-1574.55
881	-1378.67	-1581.25
880	-1379.88	-1589.97
879	-1389.36	-1600.73
878	-1397.87	-1610.03
877	-1406.41	-1615.99
876	-1414.93	-1626.96
875	-1421.39	-1638.28
874	-1432.43	-1649.44
873	-1433.29	-1659.18
872	-1442.79	-1670.39
871	-1450.31	-1679.5
870	-1464.02	-1688.78
869	-1469.43	-1701.05
868	-1478.56	-1705.92
867	-1486.34	-1714.63
866	-1492.04	-1724.83
865	-1500.74	-1733.92
864	-1505.73	-1744.84
863	-1513.1	-1750.81
862	-1520.4	-1763.11
861	-1530.79	-1770.34
860	-1536.55	-1782.41
859	-1542.48	-1788.37
858	-1548.43	-1798.34
857	-1555.85	-1803.51
856	-1558.3	-1810.74
855	-1564.41	-1815.36
854	-1568.34	-1820.61
853	-1569	-1821.75
852	-1572.74	-1824.28
851	-1567.81	-1826.59
850	-1563.14	-1815.54
849	-1564.01	-1805.4
848	-1562.49	-1809.66
847	-1561.15	-1853.36
846	-1569.02	-1900.66
845	-1586.58	-1865.51
844	-1597.08	-1856.06
843	-1599.85	-1852.71
842	-1593.63	-1864.05
841	-1588.48	-1923.43
840	-1597.11	-1958.03
839	-1606.06	-1938.23
838	-1633.23	-1914.03
837	-1633.52	-1896.47
836	-1631.26	-1896.69
835	-1631.42	-1937.2
834	-1623.41	-1977.57
833	-1635.22	-1964.58
832	-1658.38	-1945.88
831	-1654.69	-1972.28
830	-1640.32	-2018.8
829	-1623.7	-2087.17
828	-1657.23	-2117.08
827	-1704.56	-2087
826	-1718.27	-2070.38
825	-1728.34	-2074.76
824	-1735.71	-2082.82
823	-1747.46	-2091.02
822	-1752.01	-2102.94
821	-1759.96	-2112.56
820	-1766.94	-2125.76
819	-1771.2	-2130.51
818	-1778.99	-2143.22
817	-1787.53	-2154.35
816	-1794.14	-2168.54
815	-1801.34	-2179.49
814	-1807.71	-2189.13
813	-1823.21	-2194.23
812	-1825.77	-2203.94
811	-1833.29	-2208.88
810	-1839.03	-2219.18
809	-1845.16	-2226.32
808	-1853.29	-2233.15
807	-1856.62	-2242.69
806	-1864.32	-2259.57
805	-1867.2	-2271.26
804	-1877.33	-2288.49
803	-1886.95	-2300.9
802	-1898.72	-2307.21
801	-1908.55	-2309.85
800	-1913.8	-2314.65
799	-1922.4	-2319.98
798	-1924.97	-2332.29
797	-1929.9	-2355.85
796	-1933.85	-2376.85
795	-1943.87	-2396.45
794	-1961.62	-2396.93
793	-1967.8	-2400.76
792	-1978.94	-2407.73
791	-1984.65	-2421.05
790	-1989.3	-2431.84
789	-1996.78	-2443.65
788	-2005.1	-2456.83
787	-2014.93	-2465.33
786	-2019.33	-2477
785	-2029.39	-2485.87
784	-2040.49	-2498.38
783	-2042.04	-2507.59
782	-2050.04	-2518.35
781	-2057.29	-2527.7
780	-2063.12	-2541.33
779	-2072.59	-2545.26
778	-2075.72	-2561.71
777	-2087.09	-2570.05
776	-2084.39	-2579.16
775	-2091.98	-2580.56
774	-2095.76	-2578.82
773	-2102.82	-2576.09
772	-2105.27	-2589.77
771	-2102.08	-2640
770	-2113.51	-2703.8
769	-2135.37	-2687.14
768	-2145.46	-2680.22
767	-2156.01	-2691.22
766	-2162.17	-2703.6
765	-2171.76	-2713.99
764	-2177.77	-2723.1
763	-2184.46	-2732.58
762	-2193.77	-2740.37
761	-2199.95	-2752.11
760	-2207.01	-2762.07
759	-2214.51	-2778.04
758	-2220.93	-2789.22
757	-2225.2	-2798.46
756	-2231.23	-2811.35
755	-2236.76	-2827.13
754	-2242.4	-2835.79
753	-2248.66	-2843.29
752	-2251.23	-2854.53
751	-2256.58	-2867.9
750	-2260.77	-2881.37
749	-2263.82	-2894.39
748	-2269.09	-2910.37
747	-2272.72	-2926.53
746	-2279.13	-2940.99
745	-2281.99	-2948.34
744	-2285.24	-2950.85
743	-2290.29	-2965.91
742	-2289.13	-2972.22
741	-2285.81	-2983.54
740	-2286.35	-2999.91
739	-2283.66	-3023.82
738	-2287.86	-3037.71
737	-2290.62	-3054.66
736	-2289.7	-3065.69
735	-2290.27	-3078.21
734	-2286.56	-3089.44
733	-2288.23	-3105.26
732	-2284.52	-3116.38
731	-2283.86	-3124.14
730	-2278.98	-3138.14
729	-2274.31	-3145.82
728	-2268.77	-3157.44
727	-2260.96	-3165.4
726	-2254.95	-3181
725	-2245.48	-3192.77
724	-2236.43	-3210.34
723	-2224.69	-3219.95
722	-2212.02	-3244.76
721	-2202.04	-3256.76
720	-2195.05	-3274.06
719	-2182.87	-3287.33
718	-2173.21	-3307.96
717	-2162.4	-3316.48
716	-2154.62	-3332.41
715	-2145.34	-3342.05
714	-2136.29	-3352.71
713	-2125.59	-3360.23
712	-2113.81	-3370.4
711	-2102	-3386.88
710	-2091.06	-3401.13
709	-2079.02	-3414.11
708	-2066.7	-3432.36
707	-2055.58	-3446.01
706	-2045.04	-3461.18
705	-2037.04	-3471.98
704	-2028.41	-3488.3
703	-2016.26	-3499.23
702	-2008.71	-3511.85
701	-2000.66	-3524.21
700	-1994.09	-3536.56
699	-1985.73	-3552.31
698	-1978.11	-3568.88
697	-1971.81	-3585.12
696	-1968.66	-3602.77
695	-1965.05	-3619.26
694	-1962.3	-3638.88
693	-1962.79	-3650.17
692	-1963.7	-3659.18
691	-1965.3	-3669.4
690	-1968.5	-3684.01
689	-1971.75	-3698.71
688	-1978.32	-3719.8
687	-1984.06	-3733.8
686	-1990.73	-3745.21
685	-2000.6	-3758.67
684	-2004.28	-3768.54
683	-2016.19	-3786.12
682	-2022.08	-3800.05
681	-2034.48	-3815.93
680	-2043.94	-3827.97
679	-2053.62	-3843.36
678	-2067.65	-3858.5
677	-2079.89	-3870.82
676	-2089.85	-3887.21
675	-2105.35	-3900.72
674	-2119.78	-3912.38
673	-2131.04	-3931.13
672	-2143.59	-3941.38
671	-2159.22	-3958.4
670	-2172.2	-3972.2
669	-2187.73	-3987.49
668	-2200.74	-3998.51
667	-2214.32	-4018.39
666	-2229.68	-4029.96
665	-2244.58	-4046.49
664	-2258.25	-4061.64
663	-2273.85	-4075.37
662	-2285.18	-4090.55
661	-2298.99	-4106.58
660	-2311.26	-4119.16
659	-2322.19	-4136.25
658	-2334.07	-4148.83
657	-2344.88	-4163.57
656	-2353.29	-4177.73
655	-2365.64	-4195.75
654	-2374.12	-4209.24
653	-2385.36	-4225.48
652	-2395.4	-4241.01
651	-2405.64	-4254.79
650	-2416	-4267.22
649	-2424.81	-4283.82
648	-2435.36	-4295.45
647	-2444.27	-4311.01
646	-2454.45	-4323.89
645	-2463.32	-4340.79
644	-2473.05	-4355.15
643	-2482.86	-4370.13
642	-2492.06	-4383.79
641	-2501.01	-4401.81
640	-2511.22	-4413.22
639	-2519.52	-4429.85
638	-2528.44	-4441.58
637	-2533.34	-4452.41
636	-2541.66	-4458.78
635	-2550.45	-4473.56
634	-2564.09	-4483.88
633	-2575.5	-4500.09
632	-2590.23	-4516.25
631	-2609.74	-4534.63
630	-2623.79	-4553.37
629	-2642	-4571.1
628	-2657.49	-4585.29
627	-2671.26	-4604.94
626	-2688.08	-4617.6
625	-2706.03	-4631.95
624	-2723.71	-4646.84
623	-2742.84	-4661.73
622	-2762.73	-4674.24
621	-2779.12	-4690.21
620	-2801.68	-4703.88
619	-2819.38	-4718.47
618	-2836.99	-4731.97
617	-2852.93	-4745.54
616	-2867.3	-4752.92
615	-2885.78	-4766.39
614	-2901.54	-4778.92
613	-2917.61	-4793.26
612	-2937.38	-4805.84
611	-2953.71	-4821.65
610	-2973.38	-4834.12
609	-2988.1	-4848.28
608	-3005.53	-4860.49
607	-3022.14	-4873.92
606	-3038.96	-4886.05
605	-3055.9	-4904.64
604	-3075.85	-4916.1
603	-3092.43	-4930.78
602	-3109.57	-4944.65
601	-3123.15	-4955.79
600	-3140.32	-4970.77
599	-3154.75	-4980.19
598	-3171.74	-4994.39
597	-3182.81	-5006.68
596	-3199.44	-5017.93
595	-3213.64	-5031.53
594	-3228.02	-5043.45
593	-3243.12	-5054.16
592	-3255.77	-5066.28
591	-3268.87	-5077.35
590	-3280.65	-5089.11
589	-3294.18	-5097.78
588	-3308.6	-5108.26
587	-3318.17	-5119.17
586	-3332.96	-5126.16
585	-3342.5	-5137.89
584	-3356.26	-5144.46
583	-3363.96	-5153.02
582	-3375.93	-5159.46
581	-3385.04	-5165.87
580	-3392.2	-5169.62
579	-3399.09	-5173.55
578	-3405.88	-5175.82
577	-3409.52	-5173.44
576	-3413.95	-5173.33
575	-3416.09	-5169.03
574	-3415.97	-5162.74
573	-3413.08	-5155.06
572	-3409.08	-5140.82
571	-3400.55	-5126.15
570	-3390.75	-5108.91
569	-3377.74	-5086.87
568	-3361.38	-5062.63
567	-3341.33	-5028.98
566	-3315.92	-4998.36
565	-3283.7	-4952.81
564	-3253.05	-4913.33
563	-3216.13	-4862.5
562	-3169.91	-4807.42
561	-3128.85	-4748.8
560	-3072.08	-4677.64
559	-3007.92	-4601.44
558	-2935.16	-4523.84
557	-2865.6	-4435
556	-2782.08	-4337.43
555	-2702.89	-4245.72
554	-2594.72	-4124.47
553	-2502.09	-3995.06
552	-2377.48	-3875.05
551	-2256.51	-3710.56
550	-2120.16	-3548.21
549	-1985.85	-3373.56
548	-1839.18	-3192.2
547	-1657.99	-2977.03
546	-1456.77	-2777.9
545	-1248.75	-2518.26
544	-1014.86	-2275.94
543	-781.517	-1998.53
542	-503.245	-1677.34
541	-221.522	-1343.06
540	89.3953	-993.042
539	430.312	-596.781
538	788.006	-213.021
537	1136.58	279.341
536	1608.91	720.426
535	2023.73	1199.77
534	2497.33	1713.95
533	2974.87	2234.44
532	3455.8	2748.55
531	4013.22	3363.47
530	4533.14	3896
529	5051.12	4526.94
528	5554.94	5037.55
527	6101.48	5659.89
526	6700.57	6231.97
525	7202.4	6827.35
524	7767.29	7374.96
523	8301.94	7966.2
522	8851.19	8544.96
521	9472.4	9208.82
520	10084.5	9788.98
519	10660.1	10445
518	11289.3	11092.9
517	11943.9	11822.4
516	12663.6	12523.1
515	13329	13266.6
514	14101	14063.2
513	14927.1	14943.2
512	15713.1	15691.9
511	16684.9	16680.9
510	17530.5	17560.1
509	18515.8	18544.9
508	19383.5	19389.9
507	20344.4	20330.1
506	21146.8	21082.5
505	22103.5	22031.4
504	22877.8	22728.6
503	23652.6	23435.6
502	24383.1	24106.3
501	24994.3	24720.4
500	25672.1	25198.8

## Sheet: Fig. 2i
Wavelength	CHP:CI:PC71BM (5 wt%)	CHP:CI
800	-1701.47	-2314.65
799	-1704.97	-2319.98
798	-1714.76	-2332.29
797	-1720.72	-2355.85
796	-1730.44	-2376.85
795	-1734.23	-2396.45
794	-1743.75	-2396.93
793	-1748.92	-2400.76
792	-1756.17	-2407.73
791	-1761.09	-2421.05
790	-1767.53	-2431.84
789	-1769.98	-2443.65
788	-1780.75	-2456.83
787	-1781.29	-2465.33
786	-1789.07	-2477
785	-1796.96	-2485.87
784	-1803.9	-2498.38
783	-1808.04	-2507.59
782	-1810.13	-2518.35
781	-1817.78	-2527.7
780	-1821.17	-2541.33
779	-1832.41	-2545.26
778	-1836.5	-2561.71
777	-1841.75	-2570.05
776	-1845.05	-2579.16
775	-1844.64	-2580.56
774	-1848.89	-2578.82
773	-1854.21	-2576.09
772	-1858.79	-2589.77
771	-1878.56	-2640
770	-1892.19	-2703.8
769	-1897.48	-2687.14
768	-1900.73	-2680.22
767	-1908.83	-2691.22
766	-1913.01	-2703.6
765	-1917.47	-2713.99
764	-1926.25	-2723.1
763	-1928.94	-2732.58
762	-1937.97	-2740.37
761	-1941.03	-2752.11
760	-1948.41	-2762.07
759	-1956.44	-2778.04
758	-1960.12	-2789.22
757	-1968.45	-2798.46
756	-1972.04	-2811.35
755	-1979.13	-2827.13
754	-1983.35	-2835.79
753	-1986.94	-2843.29
752	-1995.3	-2854.53
751	-2000.55	-2867.9
750	-2010.72	-2881.37
749	-2014.55	-2894.39
748	-2025.92	-2910.37
747	-2028.92	-2926.53
746	-2037.23	-2940.99
745	-2042.43	-2948.34
744	-2045.44	-2950.85
743	-2053.9	-2965.91
742	-2058.74	-2972.22
741	-2066.32	-2983.54
740	-2077.7	-2999.91
739	-2081.48	-3023.82
738	-2093.63	-3037.71
737	-2099.24	-3054.66
736	-2107.47	-3065.69
735	-2113.19	-3078.21
734	-2116.83	-3089.44
733	-2128.57	-3105.26
732	-2131.16	-3116.38
731	-2141.84	-3124.14
730	-2145.93	-3138.14
729	-2149.03	-3145.82
728	-2159.87	-3157.44
727	-2164.33	-3165.4
726	-2171.71	-3181
725	-2179.5	-3192.77
724	-2186.6	-3210.34
723	-2195.82	-3219.95
722	-2203.32	-3244.76
721	-2215.41	-3256.76
720	-2219.65	-3274.06
719	-2228.29	-3287.33
718	-2236.54	-3307.96
717	-2238.19	-3316.48
716	-2247.21	-3332.41
715	-2252.47	-3342.05
714	-2261.06	-3352.71
713	-2266.78	-3360.23
712	-2274.36	-3370.4
711	-2282.4	-3386.88
710	-2286.84	-3401.13
709	-2299.21	-3414.11
708	-2301.91	-3432.36
707	-2313.87	-3446.01
706	-2317.76	-3461.18
705	-2324.87	-3471.98
704	-2331.07	-3488.3
703	-2339.39	-3499.23
702	-2345.11	-3511.85
701	-2354.12	-3524.21
700	-2359.88	-3536.56
699	-2371	-3552.31
698	-2377.01	-3568.88
697	-2388.5	-3585.12
696	-2391.48	-3602.77
695	-2404.02	-3619.26
694	-2409.99	-3638.88
693	-2416.23	-3650.17
692	-2422.16	-3659.18
691	-2429.62	-3669.4
690	-2437.44	-3684.01
689	-2445.28	-3698.71
688	-2456.66	-3719.8
687	-2462.83	-3733.8
686	-2469.28	-3745.21
685	-2478.35	-3758.67
684	-2482.97	-3768.54
683	-2496.39	-3786.12
682	-2497.83	-3800.05
681	-2509.67	-3815.93
680	-2515.92	-3827.97
679	-2523.48	-3843.36
678	-2532.41	-3858.5
677	-2537.48	-3870.82
676	-2546.82	-3887.21
675	-2552.83	-3900.72
674	-2560.88	-3912.38
673	-2571.52	-3931.13
672	-2576.3	-3941.38
671	-2586.56	-3958.4
670	-2591.75	-3972.2
669	-2601.06	-3987.49
668	-2607.99	-3998.51
667	-2615.5	-4018.39
666	-2623.47	-4029.96
665	-2631.41	-4046.49
664	-2640.06	-4061.64
663	-2648	-4075.37
662	-2658.91	-4090.55
661	-2663.55	-4106.58
660	-2674.33	-4119.16
659	-2679.02	-4136.25
658	-2687.76	-4148.83
657	-2697.97	-4163.57
656	-2701.44	-4177.73
655	-2712.88	-4195.75
654	-2718.4	-4209.24
653	-2727.74	-4225.48
652	-2735.18	-4241.01
651	-2742.77	-4254.79
650	-2750.11	-4267.22
649	-2758.05	-4283.82
648	-2766.26	-4295.45
647	-2773.78	-4311.01
646	-2782.14	-4323.89
645	-2791.13	-4340.79
644	-2798.58	-4355.15
643	-2808.33	-4370.13
642	-2815.45	-4383.79
641	-2822.93	-4401.81
640	-2831.33	-4413.22
639	-2837.97	-4429.85
638	-2844.92	-4441.58
637	-2848.98	-4452.41
636	-2853.65	-4458.78
635	-2861.37	-4473.56
634	-2869.01	-4483.88
633	-2877.55	-4500.09
632	-2886.86	-4516.25
631	-2897.54	-4534.63
630	-2907.87	-4553.37
629	-2916.08	-4571.1
628	-2926.18	-4585.29
627	-2932.58	-4604.94
626	-2940.44	-4617.6
625	-2951.22	-4631.95
624	-2958.42	-4646.84
623	-2967.45	-4661.73
622	-2974.73	-4674.24
621	-2982.87	-4690.21
620	-2992.83	-4703.88
619	-3000.57	-4718.47
618	-3008.58	-4731.97
617	-3016.35	-4745.54
616	-3022.37	-4752.92
615	-3031.15	-4766.39
614	-3039.74	-4778.92
613	-3046.63	-4793.26
612	-3054.24	-4805.84
611	-3063.63	-4821.65
610	-3069.81	-4834.12
609	-3079.14	-4848.28
608	-3086.95	-4860.49
607	-3093.84	-4873.92
606	-3104.35	-4886.05
605	-3110.8	-4904.64
604	-3121.43	-4916.1
603	-3129.23	-4930.78
602	-3139.85	-4944.65
601	-3144.26	-4955.79
600	-3155.49	-4970.77
599	-3162.82	-4980.19
598	-3171.58	-4994.39
597	-3179.25	-5006.68
596	-3186.66	-5017.93
595	-3194.46	-5031.53
594	-3202.22	-5043.45
593	-3211.32	-5054.16
592	-3215.65	-5066.28
591	-3225.71	-5077.35
590	-3234.57	-5089.11
589	-3241.89	-5097.78
588	-3249.09	-5108.26
587	-3255.54	-5119.17
586	-3262.21	-5126.16
585	-3269.11	-5137.89
584	-3274.44	-5144.46
583	-3279.72	-5153.02
582	-3284.95	-5159.46
581	-3287.22	-5165.87
580	-3292.44	-5169.62
579	-3292.17	-5173.55
578	-3295.58	-5175.82
577	-3293.7	-5173.44
576	-3292.3	-5173.33
575	-3289.27	-5169.03
574	-3284.29	-5162.74
573	-3277.73	-5155.06
572	-3266.72	-5140.82
571	-3256.19	-5126.15
570	-3241.68	-5108.91
569	-3224.08	-5086.87
568	-3205.38	-5062.63
567	-3182.08	-5028.98
566	-3153.62	-4998.36
565	-3118.74	-4952.81
564	-3086.99	-4913.33
563	-3043.87	-4862.5
562	-2997.88	-4807.42
561	-2955	-4748.8
560	-2899.54	-4677.64
559	-2841.09	-4601.44
558	-2767.85	-4523.84
557	-2700.63	-4435
556	-2618.79	-4337.43
555	-2542.52	-4245.72
554	-2437.39	-4124.47
553	-2355.14	-3995.06
552	-2237.33	-3875.05
551	-2118.3	-3710.56
550	-1984.19	-3548.21
549	-1867.89	-3373.56
548	-1726.04	-3192.2
547	-1568.35	-2977.03
546	-1376.88	-2777.9
545	-1178.27	-2518.26
544	-962.475	-2275.94
543	-726.253	-1998.53
542	-449.368	-1677.34
541	-190.796	-1343.06
540	121.221	-993.042
539	437.747	-596.781
538	766.954	-213.021
537	1101.01	279.341
536	1545.49	720.426
535	1907.75	1199.77
534	2359.68	1713.95
533	2807.45	2234.44
532	3263.83	2748.55
531	3783.5	3363.47
530	4317.9	3896
529	4797.57	4526.94
528	5283.22	5037.55
527	5783.15	5659.89
526	6351.98	6231.97
525	6834.71	6827.35
524	7333.9	7374.96
523	7858.76	7966.2
522	8393.81	8544.96
521	8955.06	9208.82
520	9559.07	9788.98
519	10096.9	10445
518	10705.7	11092.9
517	11340.7	11822.4
516	12027.5	12523.1
515	12690	13266.6
514	13415.1	14063.2
513	14241.2	14943.2
512	14998.2	15691.9
511	15940.9	16680.9
510	16789.3	17560.1
509	17765.4	18544.9
508	18646.3	19389.9
507	19561.8	20330.1
506	20390.8	21082.5
505	21358.7	22031.4
504	22119.7	22728.6
503	22910	23435.6
502	23636.3	24106.3
501	24297.3	24720.4
500	24866	25198.8
