# Supplementary material for: Trap-assisted circularly polarized organic photodetector
Source: Nat Commun. 2026 Apr 25;17:5710. doi: 10.1038/s41467-026-72474-w (PMC13319231; doi:10.1038/s41467-026-72474-w)
Supplement: Supplementary file 5 — Source Data Figure 3 [file 41467_2026_72474_MOESM5_ESM.xlsx]

## Sheet: Fig. 3b
	LCP	RCP
Time	DJIR	DJIR
0	0.00934	0.00591
0.30583	0.00712	0.00252
0.61167	0.00276	0.00212
0.9175	0.00249	0.00743
1.22334	0.00203	0.00806
1.52917	0.000623092	0.00674
1.83501	0.00256	0.00629
2.14084	0.0029	0.007
2.44668	0.00202	0.00879
2.75251	0.00188	0.00984
3.05835	0.00586	0.01107
3.36418	0.00956	0.00967
3.67002	0.00769	0.0077
3.97585	0.00461	0.00838
4.28169	0.0027	0.01048
4.58752	0.00138	0.01088
4.89335	0.00379	0.01213
5.19919	0.00515	0.01095
5.50502	0.00435	0.00766
5.81086	0.00669	0.00612
6.11669	0.01103	0.00497
6.42253	0.0128	0.00572
6.72836	0.01369	0.00446
7.0342	0.01165	0.00446
7.34003	0.01138	0.00417
7.64587	0.01326	0.00117
7.9517	0.01337	0.00595
8.25754	0.01248	0.00736
8.56337	0.01039	0.00561
8.86921	0.00531	0.00319
9.17504	0.00481	0.0066
9.48087	0.0055	0.00837
9.78671	0.00608	0.00815
10.0925	0.00723	0.00763
10.3984	0.00691	0.008
10.7042	0.00592	0.01063
11.01	0.00527	0.01166
11.3159	0.0048	0.00895
11.6217	0.00563	0.00596
11.9276	0.00789	0.0035
12.2334	0.00606	0.00336
12.5392	0.00549	0.00602
12.8451	0.00875	0.00691
13.1509	0.01092	0.0073
13.4567	0.00919	0.01053
13.7626	0.00434	0.01116
14.0684	0.00237	0.01243
14.3742	0.00423	0.01419
14.6801	0.00881	0.01492
14.9859	0.00877	0.01033
15.2917	0.00578	0.00602
15.5976	0.00122	0.00442
15.9034	0.00427	0.00163
16.2092	0.00422	0.00618
16.5151	0.00153	0.00996
16.8209	0.00156	0.00989
17.1267	0.00464	0.00749
17.4326	0.0071	0.00595
17.7384	0.00602	0.00859
18.0443	0.00827	0.01056
18.3501	0.01353	0.0089
18.6559	0.01927	0.00912
18.9617	0.02681	0.01248
19.2676	0.02942	0.01189
19.5734	0.0225	0.01171
19.8792	0.01315	0.0138
20.1851	0.00602	0.01548
20.4909	0.00295	0.01618
20.7968	0.00626	0.01356
21.1026	0.01215	0.0122
21.4084	0.01541	0.0149
21.7143	0.01539	0.01903
22.0201	0.01536	0.01974
22.3259	0.01392	0.02094
22.6318	0.01158	0.01843
22.9376	0.00976	0.01802
23.2434	0.01054	0.01837
23.5493	0.00873	0.01631
23.8551	0.00516	0.01453
24.1609	0.00387	0.0097
24.4668	0.00688	0.00617
24.7726	0.00703	0.00395
25.0784	0.00663	0.00386
25.3843	0.00834	0.00452
25.6901	0.0093	0.00377
25.996	0.0101	0.00587
26.3018	0.00929	0.00833
26.6076	0.01283	0.00754
26.9135	0.02898	0.00614
27.2193	0.0505	0.00534
27.5251	0.07033	0.00717
27.831	0.08507	0.03318
28.1368	0.09213	0.0647
28.4426	0.09554	0.09444
28.7485	0.09872	0.1187
29.0543	0.09989	0.13963
29.3601	0.10125	0.15643
29.666	0.10202	0.16673
29.9718	0.09914	0.1745
30.2776	0.09589	0.17866
30.5835	0.09493	0.18052
30.8893	0.0962	0.17937
31.1951	0.0992	0.18144
31.501	0.09887	0.18636
31.8068	0.09954	0.18777
32.1126	0.10045	0.18625
32.4185	0.10222	0.182
32.7243	0.1056	0.17671
33.0301	0.10746	0.17157
33.336	0.10925	0.16932
33.6418	0.10945	0.17175
33.9477	0.10907	0.17554
34.2535	0.10596	0.17869
34.5593	0.10323	0.18194
34.8651	0.10067	0.18234
35.171	0.09905	0.17858
35.4768	0.09848	0.17638
35.7827	0.09703	0.17421
36.0885	0.09874	0.17399
36.3943	0.10091	0.17602
36.7002	0.10287	0.17411
37.006	0.10397	0.1688
37.3118	0.10448	0.16568
37.6177	0.10605	0.1634
37.9235	0.10316	0.16332
38.2293	0.09986	0.16407
38.5352	0.0995	0.16678
38.841	0.1021	0.16933
39.1468	0.10348	0.16746
39.4527	0.10345	0.16358
39.7585	0.102	0.16182
40.0643	0.10094	0.16257
40.3702	0.10036	0.163
40.676	0.10123	0.15416
40.9819	0.10217	0.13316
41.2877	0.09378	0.10256
41.5935	0.07438	0.07118
41.8993	0.05246	0.04663
42.2052	0.03468	0.02956
42.511	0.02227	0.01748
42.8169	0.01426	0.01178
43.1227	0.00979	0.01024
43.4285	0.00799	0.011
43.7344	0.01137	0.00984
44.0402	0.01415	0.01002
44.346	0.01337	0.0111
44.6519	0.01543	0.01049
44.9577	0.01761	0.00802
45.2635	0.01765	0.00829
45.5694	0.01677	0.0078
45.8752	0.01524	0.00859
46.181	0.01494	0.00876
46.4869	0.01181	0.00659
46.7927	0.00684	0.00478
47.0985	0.00569	0.00538
47.4044	0.00543	0.00632
47.7102	0.00596	0.00667
48.016	0.00632	0.0073
48.3219	0.00407	0.00736
48.6277	0.00518	0.00769
48.9335	0.00615	0.01151
49.2394	0.00357	0.01045
49.5452	0.00651	0.00786
49.8511	0.01009	0.00767
50.1569	0.01341	0.00761
50.4627	0.01615	0.00495
50.7685	0.01361	0.00307
51.0744	0.01213	0.00284
51.3802	0.01219	0.00693
51.6861	0.01006	0.01167
51.9919	0.00822	0.01359
52.2977	0.00864	0.01516
52.6036	0.00972	0.0144
52.9094	0.01145	0.0135
53.2152	0.01261	0.01366
53.5211	0.0119	0.01278
53.8269	0.01133	0.01332
54.1327	0.00805	0.01558
54.4386	0.0061	0.01537
54.7444	0.00858	0.01272
55.0502	0.01069	0.01007
55.3561	0.01195	0.00919
55.6619	0.01011	0.00749
55.9677	0.00505	0.00951
56.2736	0.00405	0.00958
56.5794	0.00814	0.00807
56.8852	0.00829	0.00719
57.1911	0.00478	0.00868
57.4969	0.005	0.00926
57.8028	0.00828	0.00809
58.1086	0.00883	0.00761
58.4144	0.0084	0.00837
58.7203	0.00606	0.00828
59.0261	0.00344	0.0077

## Sheet: Fig. 3c
	gDJ		Pristine	Pristine	Y6	Y6	ITIC-4F	ITIC-4F	PC71BM	PC71BM
Pristine	0.16243		LCP	RCP	LCP	RCP	LCP	RCP	LCP	RCP
Y6	0.22625		0.09585	0.11641	0.09768	0.14294	0.09872	0.1745	0.11684	0.19191
ITIC-4F	0.26372		0.09155	0.12162	0.0966	0.14189	0.09989	0.17866	0.12157	0.19167
PC71BM	0.19489		0.08627	0.12528	0.09617	0.14116	0.10125	0.18052	0.12191	0.1917
			0.08439	0.12773	0.09786	0.14529	0.10202	0.17937	0.11974	0.19079
			0.08504	0.13053	0.09811	0.15111	0.09914	0.18144	0.11696	0.19072
			0.08522	0.13317	0.09385	0.15193	0.09589	0.18636	0.11507	0.19391
			0.0844	0.13418	0.09151	0.14792	0.09493	0.18777	0.11488	0.19617
			0.08354	0.13288	0.09076	0.14641	0.0962	0.18625	0.11772	0.19818
			0.08269	0.13167	0.09214	0.14447	0.0992	0.182	0.12175	0.19707
			0.08358	0.13045	0.09186	0.14287	0.09887	0.17671	0.12575	0.19281
			0.08477	0.12804	0.09033	0.13929	0.09954	0.17157	0.12911	0.18832
			0.08577	0.12568	0.08788	0.13856	0.10045	0.16932	0.12985	0.18301
			0.0858	0.12217	0.08599	0.13989	0.10222	0.17175	0.13024	0.18195
			0.08424	0.1202	0.08562	0.14231	0.1056	0.17554	0.13113	0.18692
			0.08451	0.12208	0.08461	0.14398	0.10746	0.17869	0.12936	0.19033
			0.08387	0.12347	0.08144	0.14382	0.10925	0.18194	0.12636	0.19186
			0.08393	0.12662	0.07871	0.14303	0.10945	0.18234	0.12339	0.19074
			0.08398	0.12955	0.08167	0.14618	0.10907	0.17858	0.12105	0.18781
			0.08412	0.12911	0.0858	0.14819	0.10596	0.17638	0.12181	0.18596
			0.08362	0.12539	0.08751	0.14434	0.10323	0.17421	0.12512	0.18488
			0.08414	0.12199	0.09147	0.13976	0.10067	0.17399	0.12668	0.1862
			0.08673	0.11949	0.0936	0.13801	0.09905	0.17602	0.12869	0.18494
			0.08896	0.11727	0.09191	0.13767	0.09848	0.17411	0.1326	0.18189
			0.0878	0.11783	0.08833	0.13744	0.09703	0.1688	0.13472	0.17877
			0.08594	0.11911	0.08526	0.13569	0.09874	0.16568	0.13426	0.17896
			0.08157	0.12036	0.08569	0.13541	0.10091	0.1634	0.13475	0.18219
			0.07521	0.12065	0.08807	0.13833	0.10287	0.16332	0.1362	0.18787
			0.07699	0.12207	0.08989	0.14139	0.10397	0.16407	0.138	0.1928
			0.0824	0.1248	0.09198	0.14276	0.10448	0.16678	0.14026	0.19245
			0.08871	0.12582	0.09417	0.14325	0.10605	0.16933	0.13787	0.1911
			0.09186	0.12405	0.09618	0.1449	0.10316	0.16746	0.13257	0.19388

## Sheet: Fig. 3e
	LCP	RCP	gt
Pristine	4.62	3.89	0.08581
Y6	5.9	4.31	0.156
ITIC-4F	6.2	4.36	0.174
PC71BM	5.87	4.46	0.136
